# Supplementary material for: Development of routing algorithms in networks-on-chip based on ring circulant topologies
Source: Heliyon. 2019 Apr 18;5(4):e01516. doi: 10.1016/j.heliyon.2019.e01516 (PMC6475896; doi:10.1016/j.heliyon.2019.e01516)
Supplement: Appendix1 [file mmc1.xlsx]

## Sheet: Лист1
	Dejkstra			Dejkstra (ring circulant)			Theorem (s1 = D, s2 = D + 1)					Base algorithm (default)			Base algorithm (cycle prevention = 0)			Base algorithm (cycle prevention = 2)			Base algorithm (cycle prevention = 10)
Nodes count	Graph	Diameter	Average distance	Graph	Diameter	Average distance	Graph	Diameter	Average distance		Graph	Diameter	Average distance	Cycle count	Diameter	Average distance	Cycle count	Diameter	Average distance	Cycle count	Diameter	Average distance	Cycle count
4	C(4; 1, 2)	1	1	C(4; 1, 2)	1	1	C(4; 1, 2)	1	1		C(4; 1, 2)	1	1	0	1	1	0	1	1	0	1	1	0
5	C(5; 1, 2)	1	1	C(5; 1, 2)	1	1	C(5; 1, 2)	1	1		C(5; 1, 2)	1	1	0	1	1	0	1	1	0	1	1	0
6	C(6; 1, 2)	2	1.2	C(6; 1, 2)	2	1.2	C(6; 1, 2)	2	1.2		C(6; 1, 2)	2	1.2	0	2	1.2	0	2	1.2	0	2	1.2	0
7	C(7; 1, 2)	2	1.33333	C(7; 1, 2)	2	1.33333	C(7; 1, 2)	2	1.33333		C(7; 1, 2)	2	1.33333	0	2	1.33333	0	2	1.33333	0	2	1.33333	0
8	C(8; 1, 2)	2	1.42857	C(8; 1, 2)	2	1.42857	C(8; 1, 2)	2	1.42857		C(8; 1, 2)	2	1.42857	0	2	1.42857	0	2	1.42857	0	2	1.42857	0
9	C(9; 1, 2)	2	1.5	C(9; 1, 2)	2	1.5	C(9; 2, 3)	2	1.5		C(9; 1, 2)	2	1.5	0	2	1.5	0	2	1.5	0	2	1.5	0
10	C(10; 1, 4)	2	1.55556	C(10; 1, 4)	2	1.55556	C(10; 2, 3)	2	1.55556		C(10; 1, 4)	2	1.55556	0	2	1.55556	0	2	1.55556	0	2	1.55556	0
11	C(11; 1, 3)	2	1.6	C(11; 1, 3)	2	1.6	C(11; 2, 3)	2	1.6		C(11; 1, 3)	2	1.6	0	2	1.6	0	2	1.6	0	2	1.6	0
12	C(12; 2, 3)	2	1.63636	C(12; 1, 4)	3	1.72727	C(12; 2, 3)	2	1.63636		C(12; 1, 4)	3	1.72727	0	3	1.72727	0	3	1.72727	0	3	1.72727	0
13	C(13; 1, 5)	2	1.66667	C(13; 1, 5)	2	1.66667	C(13; 2, 3)	2	1.66667		C(13; 1, 5)	2	1.66667	0	2	1.66667	0	2	1.66667	0	2	1.66667	0
14	C(14; 1, 4)	3	1.76923	C(14; 1, 4)	3	1.76923	C(14; 2, 3)	3	1.76923		C(14; 1, 4)	3	1.76923	0	3	1.76923	0	3	1.76923	0	3	1.76923	0
15	C(15; 1, 4)	3	1.85714	C(15; 1, 4)	3	1.85714	C(15; 2, 3)	3	1.85714		C(15; 1, 4)	3	1.85714	0	3	1.85714	0	3	1.85714	0	3	1.85714	0
16	C(16; 1, 6)	3	1.93333	C(16; 1, 6)	3	1.93333	C(16; 2, 3)	3	1.93333		C(16; 1, 6)	3	1.93333	0	3	1.93333	0	3	1.93333	0	3	1.93333	0
17	C(17; 1, 4)	3	2	C(17; 1, 4)	3	2	C(17; 2, 3)	3	2		C(17; 1, 4)	3	2	0	3	2	0	3	2	0	3	2	0
18	C(18; 1, 4)	3	2.05882	C(18; 1, 4)	3	2.05882	C(18; 2, 3)	3	2.05882		C(18; 1, 4)	3	2.05882	0	3	2.05882	0	3	2.05882	0	3	2.05882	0
19	C(19; 1, 4)	3	2.11111	C(19; 1, 4)	3	2.11111	C(19; 3, 4)	3	2.11111		C(19; 1, 4)	3	2.11111	0	3	2.11111	0	3	2.11111	0	3	2.11111	0
20	C(20; 1, 8)	3	2.15789	C(20; 1, 8)	3	2.15789	C(20; 3, 4)	3	2.15789		C(20; 1, 8)	3	2.15789	0	3	2.15789	0	3	2.15789	0	3	2.15789	0
21	C(21; 1, 6)	3	2.2	C(21; 1, 6)	3	2.2	C(21; 3, 4)	3	2.2		C(21; 1, 6)	3	2.2	0	3	2.2	0	3	2.2	0	3	2.2	0
22	C(22; 1, 6)	3	2.2381	C(22; 1, 6)	3	2.2381	C(22; 3, 4)	3	2.2381		C(22; 1, 6)	3	2.2381	0	3	2.2381	0	3	2.2381	0	3	2.2381	0
23	C(23; 1, 5)	3	2.27273	C(23; 1, 5)	3	2.27273	C(23; 3, 4)	3	2.27273		C(23; 1, 5)	3	2.27273	0	3	2.27273	0	3	2.27273	0	3	2.27273	0
24	C(24; 3, 4)	3	2.30435	C(24; 1, 10)	4	2.3913	C(24; 3, 4)	3	2.30435		C(24; 1, 10)	4	2.3913	1	4	2.47826	1	4	2.3913	1	4	2.3913	1
25	C(25; 1, 7)	3	2.33333	C(25; 1, 7)	3	2.33333	C(25; 3, 4)	3	2.33333		C(25; 1, 7)	3	2.33333	0	3	2.33333	0	3	2.33333	0	3	2.33333	0
26	C(26; 1, 10)	4	2.4	C(26; 1, 10)	4	2.4	C(26; 3, 4)	4	2.4		C(26; 1, 10)	4	2.4	1	4	2.48	0	4	2.4	1	4	2.4	1
27	C(27; 1, 6)	4	2.46154	C(27; 1, 6)	4	2.46154	C(27; 3, 4)	4	2.46154		C(27; 1, 6)	4	2.46154	0	4	2.46154	0	4	2.46154	0	4	2.46154	0
28	C(28; 1, 6)	4	2.51852	C(28; 1, 6)	4	2.51852	C(28; 3, 4)	4	2.51852		C(28; 1, 6)	4	2.51852	0	4	2.51852	0	4	2.51852	0	4	2.51852	0
29	C(29; 1, 8)	4	2.57143	C(29; 1, 8)	4	2.57143	C(29; 3, 4)	4	2.57143		C(29; 1, 8)	4	2.57143	0	4	2.57143	0	4	2.57143	0	4	2.57143	0
30	C(30; 2, 9)	4	2.62069	C(30; 1, 12)	4	2.68966	C(30; 3, 4)	4	2.62069		C(30; 1, 12)	4	2.68966	0	4	2.68966	0	4	2.68966	0	4	2.68966	0
31	C(31; 1, 7)	4	2.66667	C(31; 1, 7)	4	2.66667	C(31; 3, 4)	4	2.66667		C(31; 1, 7)	4	2.66667	0	4	2.66667	0	4	2.66667	0	4	2.66667	0
32	C(32; 1, 7)	4	2.70968	C(32; 1, 7)	4	2.70968	C(32; 3, 4)	4	2.70968		C(32; 1, 7)	4	2.70968	0	4	2.70968	0	4	2.70968	0	4	2.70968	0
33	C(33; 1, 6)	4	2.75	C(33; 1, 6)	4	2.75	C(33; 4, 5)	4	2.75		C(33; 1, 6)	4	2.75	0	4	2.75	0	4	2.75	0	4	2.75	0
34	C(34; 1, 6)	4	2.78788	C(34; 1, 6)	4	2.78788	C(34; 4, 5)	4	2.78788		C(34; 1, 6)	4	2.78788	0	4	2.78788	0	4	2.78788	0	4	2.78788	0
35	C(35; 1, 10)	4	2.82353	C(35; 1, 10)	4	2.82353	C(35; 4, 5)	4	2.82353		C(35; 1, 10)	4	2.82353	0	4	2.82353	0	4	2.82353	0	4	2.82353	0
36	C(36; 1, 8)	4	2.85714	C(36; 1, 8)	4	2.85714	C(36; 4, 5)	4	2.85714		C(36; 1, 8)	4	2.85714	0	4	2.85714	0	4	2.85714	0	4	2.85714	0
37	C(37; 1, 8)	4	2.88889	C(37; 1, 8)	4	2.88889	C(37; 4, 5)	4	2.88889		C(37; 1, 8)	4	2.88889	0	4	2.88889	0	4	2.88889	0	4	2.88889	0
38	C(38; 1, 16)	4	2.91892	C(38; 1, 16)	4	2.91892	C(38; 4, 5)	4	2.91892		C(38; 1, 16)	4	2.91892	1	6	3.18919	1	4	2.91892	1	4	2.91892	1
39	C(39; 1, 7)	4	2.94737	C(39; 1, 7)	4	2.94737	C(39; 4, 5)	4	2.94737		C(39; 1, 7)	4	2.94737	0	4	2.94737	0	4	2.94737	0	4	2.94737	0
40	C(40; 4, 5)	4	2.97436	C(40; 1, 6)	5	3.05128	C(40; 4, 5)	4	2.97436		C(40; 1, 6)	5	3.05128	0	5	3.05128	0	5	3.05128	0	5	3.05128	0
41	C(41; 1, 9)	4	3	C(41; 1, 9)	4	3	C(41; 4, 5)	4	3		C(41; 1, 9)	4	3	0	4	3	0	4	3	0	4	3	0
42	C(42; 1, 16)	5	3.04878	C(42; 1, 16)	5	3.04878	C(42; 4, 5)	5	3.04878		C(42; 1, 16)	5	3.04878	1	6	3.36585	0	5	3.04878	1	5	3.04878	1
43	C(43; 1, 12)	5	3.09524	C(43; 1, 12)	5	3.09524	C(43; 4, 5)	5	3.09524		C(43; 1, 12)	5	3.09524	1	5	3.14286	0	5	3.09524	1	5	3.09524	1
44	C(44; 1, 8)	5	3.13953	C(44; 1, 8)	5	3.13953	C(44; 4, 5)	5	3.13953		C(44; 1, 8)	5	3.13953	0	5	3.13953	0	5	3.13953	0	5	3.13953	0
45	C(45; 1, 8)	5	3.18182	C(45; 1, 8)	5	3.18182	C(45; 4, 5)	5	3.18182		C(45; 1, 8)	5	3.18182	0	5	3.18182	0	5	3.18182	0	5	3.18182	0
46	C(46; 1, 10)	5	3.22222	C(46; 1, 10)	5	3.22222	C(46; 4, 5)	5	3.22222		C(46; 1, 10)	5	3.22222	0	5	3.22222	0	5	3.22222	0	5	3.22222	0
47	C(47; 1, 13)	5	3.26087	C(47; 1, 13)	5	3.26087	C(47; 4, 5)	5	3.26087		C(47; 1, 13)	5	3.26087	1	5	3.30435	0	5	3.26087	1	5	3.26087	1
48	C(48; 1, 20)	5	3.29787	C(48; 1, 20)	5	3.29787	C(48; 4, 5)	5	3.29787		C(48; 1, 20)	5	3.29787	1	7	3.68085	1	5	3.29787	1	5	3.29787	1
49	C(49; 1, 9)	5	3.33333	C(49; 1, 9)	5	3.33333	C(49; 4, 5)	5	3.33333		C(49; 1, 9)	5	3.33333	0	5	3.33333	0	5	3.33333	0	5	3.33333	0
50	C(50; 1, 9)	5	3.36735	C(50; 1, 9)	5	3.36735	C(50; 4, 5)	5	3.36735		C(50; 1, 9)	5	3.36735	0	5	3.36735	0	5	3.36735	0	5	3.36735	0
51	C(51; 1, 9)	5	3.4	C(51; 1, 9)	5	3.4	C(51; 5, 6)	5	3.4		C(51; 1, 9)	5	3.4	0	5	3.4	0	5	3.4	0	5	3.4	0
52	C(52; 1, 8)	5	3.43137	C(52; 1, 8)	5	3.43137	C(52; 5, 6)	5	3.43137		C(52; 1, 8)	5	3.43137	0	5	3.43137	0	5	3.43137	0	5	3.43137	0
53	C(53; 1, 8)	5	3.46154	C(53; 1, 8)	5	3.46154	C(53; 5, 6)	5	3.46154		C(53; 1, 8)	5	3.46154	0	5	3.46154	0	5	3.46154	0	5	3.46154	0
54	C(54; 1, 12)	5	3.49057	C(54; 1, 12)	5	3.49057	C(54; 5, 6)	5	3.49057		C(54; 1, 12)	5	3.49057	0	5	3.49057	0	5	3.49057	0	5	3.49057	0
55	C(55; 1, 10)	5	3.51852	C(55; 1, 10)	5	3.51852	C(55; 5, 6)	5	3.51852		C(55; 1, 10)	5	3.51852	0	5	3.51852	0	5	3.51852	0	5	3.51852	0
56	C(56; 1, 10)	5	3.54545	C(56; 1, 10)	5	3.54545	C(56; 5, 6)	5	3.54545		C(56; 1, 10)	5	3.54545	0	5	3.54545	0	5	3.54545	0	5	3.54545	0
57	C(57; 1, 24)	5	3.57143	C(57; 1, 24)	5	3.57143	C(57; 5, 6)	5	3.57143		C(57; 1, 24)	5	3.57143	1	7	4	1	5	3.57143	1	5	3.57143	1
58	C(58; 1, 22)	5	3.59649	C(58; 1, 22)	5	3.59649	C(58; 5, 6)	5	3.59649		C(58; 1, 22)	5	3.59649	1	8	4.24561	0	5	3.59649	1	5	3.59649	1
59	C(59; 1, 9)	5	3.62069	C(59; 1, 9)	5	3.62069	C(59; 5, 6)	5	3.62069		C(59; 1, 9)	5	3.62069	0	5	3.62069	0	5	3.62069	0	5	3.62069	0
60	C(60; 5, 6)	5	3.64407	C(60; 1, 8)	6	3.69492	C(60; 5, 6)	5	3.64407		C(60; 1, 8)	6	3.69492	0	6	3.69492	0	6	3.69492	0	6	3.69492	0
61	C(61; 1, 11)	5	3.66667	C(61; 1, 11)	5	3.66667	C(61; 5, 6)	5	3.66667		C(61; 1, 11)	5	3.66667	0	5	3.66667	0	5	3.66667	0	5	3.66667	0
62	C(62; 1, 26)	6	3.70492	C(62; 1, 26)	6	3.70492	C(62; 5, 6)	6	3.70492		C(62; 1, 26)	6	3.70492	1	8	4.29508	1	6	3.70492	1	6	3.70492	1
63	C(63; 1, 24)	6	3.74194	C(63; 1, 24)	6	3.74194	C(63; 5, 6)	6	3.74194		C(63; 1, 24)	6	3.74194	1	8	4.48387	0	6	3.74194	1	6	3.74194	1
64	C(64; 1, 14)	6	3.77778	C(64; 1, 14)	6	3.77778	C(64; 5, 6)	6	3.77778		C(64; 1, 14)	6	3.77778	1	6	3.80952	0	6	3.77778	1	6	3.77778	1
65	C(65; 1, 10)	6	3.8125	C(65; 1, 10)	6	3.8125	C(65; 5, 6)	6	3.8125		C(65; 1, 10)	6	3.8125	0	6	3.8125	0	6	3.8125	0	6	3.8125	0
66	C(66; 1, 10)	6	3.84615	C(66; 1, 10)	6	3.84615	C(66; 5, 6)	6	3.84615		C(66; 1, 10)	6	3.84615	0	6	3.84615	0	6	3.84615	0	6	3.84615	0
67	C(67; 1, 12)	6	3.87879	C(67; 1, 12)	6	3.87879	C(67; 5, 6)	6	3.87879		C(67; 1, 12)	6	3.87879	0	6	3.87879	0	6	3.87879	0	6	3.87879	0
68	C(68; 1, 26)	6	3.91045	C(68; 1, 26)	6	3.91045	C(68; 5, 6)	6	3.91045		C(68; 1, 26)	6	3.91045	1	9	4.73134	0	6	3.91045	1	6	3.91045	1
69	C(69; 1, 15)	6	3.94118	C(69; 1, 15)	6	3.94118	C(69; 5, 6)	6	3.94118		C(69; 1, 15)	6	3.94118	1	6	3.97059	0	6	3.94118	1	6	3.94118	1
70	C(70; 2, 25)	6	3.97101	C(70; 1, 8)	7	4.07246	C(70; 5, 6)	6	3.97101		C(70; 1, 8)	7	4.07246	0	7	4.07246	0	7	4.07246	0	7	4.07246	0
71	C(71; 1, 11)	6	4	C(71; 1, 11)	6	4	C(71; 5, 6)	6	4		C(71; 1, 11)	6	4	0	6	4	0	6	4	0	6	4	0
72	C(72; 1, 11)	6	4.02817	C(72; 1, 11)	6	4.02817	C(72; 5, 6)	6	4.02817		C(72; 1, 11)	6	4.02817	0	6	4.02817	0	6	4.02817	0	6	4.02817	0
73	C(73; 1, 11)	6	4.05556	C(73; 1, 11)	6	4.05556	C(73; 6, 7)	6	4.05556		C(73; 1, 11)	6	4.05556	0	6	4.05556	0	6	4.05556	0	6	4.05556	0
74	C(74; 1, 22)	6	4.08219	C(74; 1, 22)	6	4.08219	C(74; 6, 7)	6	4.08219		C(74; 1, 22)	6	4.08219	1	8	4.32877	1	6	4.08219	1	6	4.08219	1
75	C(75; 1, 10)	6	4.10811	C(75; 1, 10)	6	4.10811	C(75; 6, 7)	6	4.10811		C(75; 1, 10)	6	4.10811	0	6	4.10811	0	6	4.10811	0	6	4.10811	0
76	C(76; 1, 10)	6	4.13333	C(76; 1, 10)	6	4.13333	C(76; 6, 7)	6	4.13333		C(76; 1, 10)	6	4.13333	0	6	4.13333	0	6	4.13333	0	6	4.13333	0
77	C(77; 1, 14)	6	4.15789	C(77; 1, 14)	6	4.15789	C(77; 6, 7)	6	4.15789		C(77; 1, 14)	6	4.15789	0	6	4.15789	0	6	4.15789	0	6	4.15789	0
78	C(78; 1, 12)	6	4.18182	C(78; 1, 12)	6	4.18182	C(78; 6, 7)	6	4.18182		C(78; 1, 12)	6	4.18182	0	6	4.18182	0	6	4.18182	0	6	4.18182	0
79	C(79; 1, 12)	6	4.20513	C(79; 1, 12)	6	4.20513	C(79; 6, 7)	6	4.20513		C(79; 1, 12)	6	4.20513	0	6	4.20513	0	6	4.20513	0	6	4.20513	0
80	C(80; 1, 22)	6	4.22785	C(80; 1, 22)	6	4.22785	C(80; 6, 7)	6	4.22785		C(80; 1, 22)	6	4.22785	1	8	4.65823	0	6	4.22785	1	6	4.22785	1
81	C(81; 1, 24)	6	4.25	C(81; 1, 24)	6	4.25	C(81; 6, 7)	6	4.25		C(81; 1, 24)	6	4.25	1	9	4.625	1	6	4.25	1	6	4.25	1
82	C(82; 1, 36)	6	4.2716	C(82; 1, 36)	6	4.2716	C(82; 6, 7)	6	4.2716		C(82; 1, 36)	6	4.2716	2	8	4.41975	1	6	4.2716	2	6	4.2716	2
83	C(83; 1, 11)	6	4.29268	C(83; 1, 11)	6	4.29268	C(83; 6, 7)	6	4.29268		C(83; 1, 11)	6	4.29268	0	6	4.29268	0	6	4.29268	0	6	4.29268	0
84	C(84; 6, 7)	6	4.31325	C(84; 1, 32)	7	4.36145	C(84; 6, 7)	6	4.31325		C(84; 1, 32)	7	4.36145	1	11	5.60241	0	7	4.36145	1	7	4.36145	1
85	C(85; 1, 13)	6	4.33333	C(85; 1, 13)	6	4.33333	C(85; 6, 7)	6	4.33333		C(85; 1, 13)	6	4.33333	0	6	4.33333	0	6	4.33333	0	6	4.33333	0
86	C(86; 1, 36)	7	4.36471	C(86; 1, 36)	7	4.36471	C(86; 6, 7)	7	4.36471		C(86; 1, 36)	7	4.36471	2	10	5.38824	1	7	4.36471	2	7	4.36471	2
87	C(87; 1, 24)	7	4.39535	C(87; 1, 24)	7	4.39535	C(87; 6, 7)	7	4.39535		C(87; 1, 24)	7	4.39535	1	9	4.90698	0	7	4.39535	1	7	4.39535	1
88	C(88; 1, 26)	7	4.42529	C(88; 1, 26)	7	4.42529	C(88; 6, 7)	7	4.42529		C(88; 1, 26)	7	4.42529	1	9	4.83908	1	7	4.42529	1	7	4.42529	1
89	C(89; 1, 16)	7	4.45455	C(89; 1, 16)	7	4.45455	C(89; 6, 7)	7	4.45455		C(89; 1, 16)	7	4.45455	1	7	4.47727	0	7	4.45455	1	7	4.45455	1
90	C(90; 1, 12)	7	4.48315	C(90; 1, 12)	7	4.48315	C(90; 6, 7)	7	4.48315		C(90; 1, 12)	7	4.48315	0	7	4.48315	0	7	4.48315	0	7	4.48315	0
91	C(91; 1, 12)	7	4.51111	C(91; 1, 12)	7	4.51111	C(91; 6, 7)	7	4.51111		C(91; 1, 12)	7	4.51111	0	7	4.51111	0	7	4.51111	0	7	4.51111	0
92	C(92; 1, 14)	7	4.53846	C(92; 1, 14)	7	4.53846	C(92; 6, 7)	7	4.53846		C(92; 1, 14)	7	4.53846	0	7	4.53846	0	7	4.53846	0	7	4.53846	0
93	C(93; 1, 39)	7	4.56522	C(93; 1, 39)	7	4.56522	C(93; 6, 7)	7	4.56522		C(93; 1, 39)	7	4.56522	2	10	5.65217	1	7	4.56522	2	7	4.56522	2
94	C(94; 1, 26)	7	4.5914	C(94; 1, 26)	7	4.5914	C(94; 6, 7)	7	4.5914		C(94; 1, 26)	7	4.5914	1	9	5.15054	0	7	4.5914	1	7	4.5914	1
95	C(95; 1, 17)	7	4.61702	C(95; 1, 17)	7	4.61702	C(95; 6, 7)	7	4.61702		C(95; 1, 17)	7	4.61702	1	7	4.6383	0	7	4.61702	1	7	4.61702	1
96	C(96; 1, 42)	7	4.64211	C(96; 1, 42)	7	4.64211	C(96; 6, 7)	7	4.64211		C(96; 1, 42)	7	4.64211	2	9	4.85263	1	7	4.64211	2	7	4.64211	2
97	C(97; 1, 13)	7	4.66667	C(97; 1, 13)	7	4.66667	C(97; 6, 7)	7	4.66667		C(97; 1, 13)	7	4.66667	0	7	4.66667	0	7	4.66667	0	7	4.66667	0
98	C(98; 1, 13)	7	4.69072	C(98; 1, 13)	7	4.69072	C(98; 6, 7)	7	4.69072		C(98; 1, 13)	7	4.69072	0	7	4.69072	0	7	4.69072	0	7	4.69072	0
99	C(99; 1, 13)	7	4.71429	C(99; 1, 13)	7	4.71429	C(99; 7, 8)	7	4.71429		C(99; 1, 13)	7	4.71429	0	7	4.71429	0	7	4.71429	0	7	4.71429	0
100	C(100; 1, 18)	7	4.73737	C(100; 1, 18)	7	4.73737	C(100; 7, 8)	7	4.73737		C(100; 1, 18)	7	4.73737	1	7	4.75758	0	7	4.73737	1	7	4.73737	1
101	C(101; 1, 30)	7	4.76	C(101; 1, 30)	7	4.76	C(101; 7, 8)	7	4.76		C(101; 1, 30)	7	4.76	1	10	5.24	1	7	4.76	1	7	4.76	1
102	C(102; 1, 12)	7	4.78218	C(102; 1, 12)	7	4.78218	C(102; 7, 8)	7	4.78218		C(102; 1, 12)	7	4.78218	0	7	4.78218	0	7	4.78218	0	7	4.78218	0
103	C(103; 1, 12)	7	4.80392	C(103; 1, 12)	7	4.80392	C(103; 7, 8)	7	4.80392		C(103; 1, 12)	7	4.80392	0	7	4.80392	0	7	4.80392	0	7	4.80392	0
104	C(104; 1, 16)	7	4.82524	C(104; 1, 16)	7	4.82524	C(104; 7, 8)	7	4.82524		C(104; 1, 16)	7	4.82524	0	7	4.82524	0	7	4.82524	0	7	4.82524	0
105	C(105; 1, 14)	7	4.84615	C(105; 1, 14)	7	4.84615	C(105; 7, 8)	7	4.84615		C(105; 1, 14)	7	4.84615	0	7	4.84615	0	7	4.84615	0	7	4.84615	0
106	C(106; 1, 14)	7	4.86667	C(106; 1, 14)	7	4.86667	C(106; 7, 8)	7	4.86667		C(106; 1, 14)	7	4.86667	0	7	4.86667	0	7	4.86667	0	7	4.86667	0
107	C(107; 1, 41)	7	4.88679	C(107; 1, 41)	7	4.88679	C(107; 7, 8)	7	4.88679		C(107; 1, 41)	7	4.88679	2	13	6.75472	0	7	4.88679	2	7	4.88679	2
108	C(108; 1, 32)	7	4.90654	C(108; 1, 32)	7	4.90654	C(108; 7, 8)	7	4.90654		C(108; 1, 32)	7	4.90654	1	10	5.46729	1	7	4.90654	1	7	4.90654	1
109	C(109; 1, 30)	7	4.92593	C(109; 1, 30)	7	4.92593	C(109; 7, 8)	7	4.92593		C(109; 1, 30)	7	4.92593	1	11	5.77778	0	7	4.92593	1	7	4.92593	1
110	C(110; 1, 46)	7	4.94495	C(110; 1, 46)	7	4.94495	C(110; 7, 8)	7	4.94495		C(110; 1, 46)	7	4.94495	2	12	6.47706	1	7	4.94495	2	7	4.94495	2
111	C(111; 1, 13)	7	4.96364	C(111; 1, 13)	7	4.96364	C(111; 7, 8)	7	4.96364		C(111; 1, 13)	7	4.96364	0	7	4.96364	0	7	4.96364	0	7	4.96364	0
112	C(112; 7, 8)	7	4.98198	C(112; 1, 20)	8	5.03604	C(112; 7, 8)	7	4.98198		C(112; 1, 20)	8	5.03604	1	8	5.10811	0	8	5.03604	1	8	5.03604	1
113	C(113; 1, 15)	7	5	C(113; 1, 15)	7	5	C(113; 7, 8)	7	5		C(113; 1, 15)	7	5	0	7	5	0	7	5	0	7	5	0
114	C(114; 1, 50)	8	5.02655	C(114; 1, 50)	8	5.02655	C(114; 7, 8)	8	5.02655		C(114; 1, 50)	8	5.04425	2	10	5.36283	1	8	5.04425	2	8	5.02655	2
115	C(115; 1, 34)	8	5.05263	C(115; 1, 34)	8	5.05263	C(115; 7, 8)	8	5.05263		C(115; 1, 34)	8	5.05263	1	11	5.75439	1	8	5.05263	1	8	5.05263	1
116	C(116; 1, 32)	8	5.07826	C(116; 1, 32)	8	5.07826	C(116; 7, 8)	8	5.07826		C(116; 1, 32)	8	5.07826	1	11	6.01739	0	8	5.07826	1	8	5.07826	1
117	C(117; 1, 43)	8	5.10345	C(117; 1, 43)	8	5.10345	C(117; 7, 8)	8	5.10345		C(117; 1, 43)	8	5.10345	2	16	7.91379	0	8	5.10345	2	8	5.10345	2
118	C(118; 1, 18)	8	5.12821	C(118; 1, 18)	8	5.12821	C(118; 7, 8)	8	5.12821		C(118; 1, 18)	8	5.12821	1	8	5.1453	0	8	5.12821	1	8	5.12821	1
119	C(119; 1, 14)	8	5.15254	C(119; 1, 14)	8	5.15254	C(119; 7, 8)	8	5.15254		C(119; 1, 14)	8	5.15254	0	8	5.15254	0	8	5.15254	0	8	5.15254	0
120	C(120; 1, 14)	8	5.17647	C(120; 1, 14)	8	5.17647	C(120; 7, 8)	8	5.17647		C(120; 1, 14)	8	5.17647	0	8	5.17647	0	8	5.17647	0	8	5.17647	0
121	C(121; 1, 16)	8	5.2	C(121; 1, 16)	8	5.2	C(121; 7, 8)	8	5.2		C(121; 1, 16)	8	5.2	0	8	5.2	0	8	5.2	0	8	5.2	0
122	C(122; 1, 36)	8	5.22314	C(122; 1, 36)	8	5.22314	C(122; 7, 8)	8	5.22314		C(122; 1, 36)	8	5.22314	2	11	5.98347	1	8	5.22314	2	8	5.22314	2
123	C(123; 1, 34)	8	5.2459	C(123; 1, 34)	8	5.2459	C(123; 7, 8)	8	5.2459		C(123; 1, 34)	8	5.2459	1	12	6.2623	0	8	5.2459	1	8	5.2459	1
124	C(124; 1, 52)	8	5.26829	C(124; 1, 52)	8	5.26829	C(124; 7, 8)	8	5.26829		C(124; 1, 52)	8	5.26829	2	13	7.03252	1	8	5.26829	2	8	5.26829	2
125	C(125; 1, 19)	8	5.29032	C(125; 1, 19)	8	5.29032	C(125; 7, 8)	8	5.29032		C(125; 1, 19)	8	5.29032	1	8	5.30645	0	8	5.29032	1	8	5.29032	1
126	C(126; 2, 49)	8	5.312	C(126; 1, 12)	8	5.344	C(126; 7, 8)	8	5.312		C(126; 1, 12)	8	5.344	0	8	5.344	0	8	5.344	0	8	5.344	0
127	C(127; 1, 15)	8	5.33333	C(127; 1, 15)	8	5.33333	C(127; 7, 8)	8	5.33333		C(127; 1, 15)	8	5.33333	0	8	5.33333	0	8	5.33333	0	8	5.33333	0
128	C(128; 1, 15)	8	5.35433	C(128; 1, 15)	8	5.35433	C(128; 7, 8)	8	5.35433		C(128; 1, 15)	8	5.35433	0	8	5.35433	0	8	5.35433	0	8	5.35433	0
129	C(129; 1, 15)	8	5.375	C(129; 1, 15)	8	5.375	C(129; 8, 9)	8	5.375		C(129; 1, 15)	8	5.375	0	8	5.375	0	8	5.375	0	8	5.375	0
130	C(130; 1, 28)	8	5.39535	C(130; 1, 28)	8	5.39535	C(130; 8, 9)	8	5.39535		C(130; 1, 28)	8	5.39535	1	11	5.96124	0	8	5.39535	1	8	5.39535	1
131	C(131; 1, 20)	8	5.41538	C(131; 1, 20)	8	5.41538	C(131; 8, 9)	8	5.41538		C(131; 1, 20)	8	5.41538	1	8	5.43077	0	8	5.41538	1	8	5.41538	1
132	C(132; 3, 32)	8	5.43511	C(132; 1, 58)	9	5.44275	C(132; 8, 9)	8	5.43511		C(132; 1, 58)	9	5.47328	2	11	5.87023	1	9	5.47328	2	9	5.44275	2
133	C(133; 1, 14)	8	5.45455	C(133; 1, 14)	8	5.45455	C(133; 8, 9)	8	5.45455		C(133; 1, 14)	8	5.45455	0	8	5.45455	0	8	5.45455	0	8	5.45455	0
134	C(134; 1, 14)	8	5.47368	C(134; 1, 14)	8	5.47368	C(134; 8, 9)	8	5.47368		C(134; 1, 14)	8	5.47368	0	8	5.47368	0	8	5.47368	0	8	5.47368	0
135	C(135; 1, 18)	8	5.49254	C(135; 1, 18)	8	5.49254	C(135; 8, 9)	8	5.49254		C(135; 1, 18)	8	5.49254	0	8	5.49254	0	8	5.49254	0	8	5.49254	0
136	C(136; 1, 16)	8	5.51111	C(136; 1, 16)	8	5.51111	C(136; 8, 9)	8	5.51111		C(136; 1, 16)	8	5.51111	0	8	5.51111	0	8	5.51111	0	8	5.51111	0
137	C(137; 1, 16)	8	5.52941	C(137; 1, 16)	8	5.52941	C(137; 8, 9)	8	5.52941		C(137; 1, 16)	8	5.52941	0	8	5.52941	0	8	5.52941	0	8	5.52941	0
138	C(138; 2, 15)	8	5.54745	C(138; 1, 38)	9	5.56934	C(138; 8, 9)	8	5.54745		C(138; 1, 38)	9	5.56934	1	13	6.88321	0	9	5.56934	1	9	5.56934	1
139	C(139; 1, 30)	8	5.56522	C(139; 1, 30)	8	5.56522	C(139; 8, 9)	8	5.56522		C(139; 1, 30)	8	5.56522	1	11	6.2029	0	8	5.56522	1	8	5.56522	1
140	C(140; 1, 32)	8	5.58273	C(140; 1, 32)	8	5.58273	C(140; 8, 9)	8	5.58273		C(140; 1, 32)	8	5.58273	1	12	6.07194	1	8	5.58273	1	8	5.58273	1
141	C(141; 1, 54)	8	5.6	C(141; 1, 54)	8	5.6	C(141; 8, 9)	8	5.6		C(141; 1, 54)	8	5.6	2	17	8.54286	0	8	5.6	2	8	5.6	2
142	C(142; 1, 64)	8	5.61702	C(142; 1, 64)	8	5.61702	C(142; 8, 9)	8	5.61702		C(142; 1, 64)	10	5.70213	2	12	6.22695	2	10	5.70213	2	8	5.61702	2
143	C(143; 1, 15)	8	5.6338	C(143; 1, 15)	8	5.6338	C(143; 8, 9)	8	5.6338		C(143; 1, 15)	8	5.6338	0	8	5.6338	0	8	5.6338	0	8	5.6338	0
144	C(144; 8, 9)	8	5.65035	C(144; 1, 22)	9	5.68531	C(144; 8, 9)	8	5.65035		C(144; 1, 22)	9	5.68531	1	9	5.71329	0	9	5.68531	1	9	5.68531	1
145	C(145; 1, 17)	8	5.66667	C(145; 1, 17)	8	5.66667	C(145; 8, 9)	8	5.66667		C(145; 1, 17)	8	5.66667	0	8	5.66667	0	8	5.66667	0	8	5.66667	0
146	C(146; 1, 64)	9	5.68966	C(146; 1, 64)	9	5.68966	C(146; 8, 9)	9	5.68966		C(146; 1, 64)	10	5.77931	2	12	6.30345	1	10	5.77931	2	9	5.68966	2
147	C(147; 1, 54)	9	5.71233	C(147; 1, 54)	9	5.71233	C(147; 8, 9)	9	5.71233		C(147; 1, 54)	9	5.71233	2	20	9.67123	0	9	5.71233	2	9	5.71233	2
148	C(148; 1, 32)	9	5.73469	C(148; 1, 32)	9	5.73469	C(148; 8, 9)	9	5.73469		C(148; 1, 32)	9	5.73469	1	12	6.44898	0	9	5.73469	1	9	5.73469	1
149	C(149; 1, 34)	9	5.75676	C(149; 1, 34)	9	5.75676	C(149; 8, 9)	9	5.75676		C(149; 1, 34)	9	5.75676	1	12	6.2973	1	9	5.75676	1	9	5.75676	1
150	C(150; 2, 21)	9	5.77852	C(150; 1, 20)	9	5.79195	C(150; 8, 9)	9	5.77852		C(150; 1, 20)	9	5.79195	0	9	5.79195	0	9	5.79195	0	9	5.79195	0
151	C(151; 1, 20)	9	5.8	C(151; 1, 20)	9	5.8	C(151; 8, 9)	9	5.8		C(151; 1, 20)	9	5.8	1	9	5.81333	0	9	5.8	1	9	5.8	1
152	C(152; 1, 16)	9	5.82119	C(152; 1, 16)	9	5.82119	C(152; 8, 9)	9	5.82119		C(152; 1, 16)	9	5.82119	0	9	5.82119	0	9	5.82119	0	9	5.82119	0
153	C(153; 1, 16)	9	5.84211	C(153; 1, 16)	9	5.84211	C(153; 8, 9)	9	5.84211		C(153; 1, 16)	9	5.84211	0	9	5.84211	0	9	5.84211	0	9	5.84211	0
154	C(154; 1, 18)	9	5.86275	C(154; 1, 18)	9	5.86275	C(154; 8, 9)	9	5.86275		C(154; 1, 18)	9	5.86275	0	9	5.86275	0	9	5.86275	0	9	5.86275	0
155	C(155; 1, 57)	9	5.88312	C(155; 1, 57)	9	5.88312	C(155; 8, 9)	9	5.88312		C(155; 1, 57)	9	5.88312	2	21	10.1039	0	9	5.88312	2	9	5.88312	2
156	C(156; 1, 46)	9	5.90323	C(156; 1, 46)	9	5.90323	C(156; 8, 9)	9	5.90323		C(156; 1, 46)	9	5.90323	2	13	7.10323	1	9	5.90323	2	9	5.90323	2
157	C(157; 1, 34)	9	5.92308	C(157; 1, 34)	9	5.92308	C(157; 8, 9)	9	5.92308		C(157; 1, 34)	9	5.92308	1	12	6.69231	0	9	5.92308	1	9	5.92308	1
158	C(158; 1, 36)	9	5.94268	C(158; 1, 36)	9	5.94268	C(158; 8, 9)	9	5.94268		C(158; 1, 36)	9	5.94268	1	13	6.57962	1	9	5.94268	1	9	5.94268	1
159	C(159; 1, 21)	9	5.96203	C(159; 1, 21)	9	5.96203	C(159; 8, 9)	9	5.96203		C(159; 1, 21)	9	5.96203	1	9	5.97468	0	9	5.96203	1	9	5.96203	1
160	C(160; 1, 72)	9	5.98113	C(160; 1, 72)	9	5.98113	C(160; 8, 9)	9	5.98113		C(160; 1, 72)	11	6.10692	2	13	6.72327	2	11	6.10692	2	9	5.98113	2
161	C(161; 1, 17)	9	6	C(161; 1, 17)	9	6	C(161; 8, 9)	9	6		C(161; 1, 17)	9	6	0	9	6	0	9	6	0	9	6	0
162	C(162; 1, 17)	9	6.01863	C(162; 1, 17)	9	6.01863	C(162; 8, 9)	9	6.01863		C(162; 1, 17)	9	6.01863	0	9	6.01863	0	9	6.01863	0	9	6.01863	0
163	C(163; 1, 17)	9	6.03704	C(163; 1, 17)	9	6.03704	C(163; 9, 10)	9	6.03704		C(163; 1, 17)	9	6.03704	0	9	6.03704	0	9	6.03704	0	9	6.03704	0
164	C(164; 1, 50)	9	6.05521	C(164; 1, 50)	9	6.05521	C(164; 9, 10)	9	6.05521		C(164; 1, 50)	9	6.05521	2	11	6.21472	1	9	6.05521	2	9	6.05521	2
165	C(165; 3, 40)	9	6.07317	C(165; 1, 22)	9	6.08537	C(165; 9, 10)	9	6.07317		C(165; 1, 22)	9	6.08537	0	9	6.08537	0	9	6.08537	0	9	6.08537	0
166	C(166; 1, 22)	9	6.09091	C(166; 1, 22)	9	6.09091	C(166; 9, 10)	9	6.09091		C(166; 1, 22)	9	6.09091	1	9	6.10303	0	9	6.09091	1	9	6.09091	1
167	C(167; 1, 36)	9	6.10843	C(167; 1, 36)	9	6.10843	C(167; 9, 10)	9	6.10843		C(167; 1, 36)	9	6.10843	1	13	7.07229	0	9	6.10843	1	9	6.10843	1
168	C(168; 1, 16)	9	6.12575	C(168; 1, 16)	9	6.12575	C(168; 9, 10)	9	6.12575		C(168; 1, 16)	9	6.12575	0	9	6.12575	0	9	6.12575	0	9	6.12575	0
169	C(169; 1, 16)	9	6.14286	C(169; 1, 16)	9	6.14286	C(169; 9, 10)	9	6.14286		C(169; 1, 16)	9	6.14286	0	9	6.14286	0	9	6.14286	0	9	6.14286	0
170	C(170; 1, 20)	9	6.15976	C(170; 1, 20)	9	6.15976	C(170; 9, 10)	9	6.15976		C(170; 1, 20)	9	6.15976	0	9	6.15976	0	9	6.15976	0	9	6.15976	0
171	C(171; 1, 18)	9	6.17647	C(171; 1, 18)	9	6.17647	C(171; 9, 10)	9	6.17647		C(171; 1, 18)	9	6.17647	0	9	6.17647	0	9	6.17647	0	9	6.17647	0
172	C(172; 1, 18)	9	6.19298	C(172; 1, 18)	9	6.19298	C(172; 9, 10)	9	6.19298		C(172; 1, 18)	9	6.19298	0	9	6.19298	0	9	6.19298	0	9	6.19298	0
173	C(173; 1, 51)	9	6.2093	C(173; 1, 51)	9	6.2093	C(173; 9, 10)	9	6.2093		C(173; 1, 51)	9	6.2093	2	14	7.66279	1	9	6.2093	2	9	6.2093	2
174	C(174; 2, 33)	9	6.22543	C(174; 1, 64)	10	6.23699	C(174; 9, 10)	9	6.22543		C(174; 1, 64)	10	6.24855	3	24	11.2023	0	10	6.24855	3	10	6.23699	3
175	C(175; 1, 40)	9	6.24138	C(175; 1, 40)	9	6.24138	C(175; 9, 10)	9	6.24138		C(175; 1, 40)	9	6.24138	1	13	6.93103	1	9	6.24138	1	9	6.24138	1
176	C(176; 1, 38)	9	6.25714	C(176; 1, 38)	9	6.25714	C(176; 9, 10)	9	6.25714		C(176; 1, 38)	9	6.25714	1	14	7.31429	0	9	6.25714	1	9	6.25714	1
177	C(177; 1, 54)	9	6.27273	C(177; 1, 54)	9	6.27273	C(177; 9, 10)	9	6.27273		C(177; 1, 54)	9	6.27273	2	12	6.48864	1	9	6.27273	2	9	6.27273	2
178	C(178; 1, 78)	9	6.28814	C(178; 1, 78)	9	6.28814	C(178; 9, 10)	9	6.28814		C(178; 1, 78)	12	6.49718	2	14	7.24294	1	12	6.49718	2	9	6.28814	3
179	C(179; 1, 17)	9	6.30337	C(179; 1, 17)	9	6.30337	C(179; 9, 10)	9	6.30337		C(179; 1, 17)	9	6.30337	0	9	6.30337	0	9	6.30337	0	9	6.30337	0
180	C(180; 9, 10)	9	6.31844	C(180; 1, 32)	10	6.35196	C(180; 9, 10)	9	6.31844		C(180; 1, 32)	10	6.35196	1	12	6.87709	0	10	6.35196	1	10	6.35196	1
181	C(181; 1, 19)	9	6.33333	C(181; 1, 19)	9	6.33333	C(181; 9, 10)	9	6.33333		C(181; 1, 19)	9	6.33333	0	9	6.33333	0	9	6.33333	0	9	6.33333	0
182	C(182; 1, 82)	10	6.35359	C(182; 1, 82)	10	6.35359	C(182; 9, 10)	10	6.35359		C(182; 1, 82)	12	6.56354	2	14	7.28177	2	12	6.56354	2	10	6.35359	3
183	C(183; 1, 54)	10	6.37363	C(183; 1, 54)	10	6.37363	C(183; 9, 10)	10	6.37363		C(183; 1, 54)	10	6.37363	2	15	7.96703	1	10	6.37363	2	10	6.37363	2
184	C(184; 1, 42)	10	6.39344	C(184; 1, 42)	10	6.39344	C(184; 9, 10)	10	6.39344		C(184; 1, 42)	10	6.39344	1	14	7.21311	1	10	6.39344	1	10	6.39344	1
185	C(185; 1, 40)	10	6.41304	C(185; 1, 40)	10	6.41304	C(185; 9, 10)	10	6.41304		C(185; 1, 40)	10	6.41304	1	14	7.55435	0	10	6.41304	1	10	6.41304	1
186	C(186; 2, 39)	10	6.43243	C(186; 1, 50)	10	6.45946	C(186; 9, 10)	10	6.43243		C(186; 1, 50)	10	6.45946	2	19	9.37838	0	10	6.45946	2	10	6.45946	2
187	C(187; 1, 57)	10	6.45161	C(187; 1, 57)	10	6.45161	C(187; 9, 10)	10	6.45161		C(187; 1, 57)	10	6.45161	2	12	6.68817	1	10	6.45161	2	10	6.45161	2
188	C(188; 1, 22)	10	6.47059	C(188; 1, 22)	10	6.47059	C(188; 9, 10)	10	6.47059		C(188; 1, 22)	10	6.47059	1	10	6.48128	0	10	6.47059	1	10	6.47059	1
189	C(189; 1, 18)	10	6.48936	C(189; 1, 18)	10	6.48936	C(189; 9, 10)	10	6.48936		C(189; 1, 18)	10	6.48936	0	10	6.48936	0	10	6.48936	0	10	6.48936	0
190	C(190; 1, 18)	10	6.50794	C(190; 1, 18)	10	6.50794	C(190; 9, 10)	10	6.50794		C(190; 1, 18)	10	6.50794	0	10	6.50794	0	10	6.50794	0	10	6.50794	0
191	C(191; 1, 20)	10	6.52632	C(191; 1, 20)	10	6.52632	C(191; 9, 10)	10	6.52632		C(191; 1, 20)	10	6.52632	0	10	6.52632	0	10	6.52632	0	10	6.52632	0
192	C(192; 2, 21)	10	6.5445	C(192; 1, 88)	10	6.56021	C(192; 9, 10)	10	6.5445		C(192; 1, 88)	13	6.8534	2	13	6.8534	2	13	6.8534	2	10	6.56021	3
193	C(193; 1, 44)	10	6.5625	C(193; 1, 44)	10	6.5625	C(193; 9, 10)	10	6.5625		C(193; 1, 44)	10	6.5625	2	14	7.44792	1	10	6.5625	2	10	6.5625	2
194	C(194; 1, 42)	10	6.58031	C(194; 1, 42)	10	6.58031	C(194; 9, 10)	10	6.58031		C(194; 1, 42)	10	6.58031	1	15	7.79793	0	10	6.58031	1	10	6.58031	1
195	C(195; 1, 54)	10	6.59794	C(195; 1, 54)	10	6.59794	C(195; 9, 10)	10	6.59794		C(195; 1, 54)	10	6.59794	2	18	8.94845	0	10	6.59794	2	10	6.59794	2
196	C(196; 1, 86)	10	6.61538	C(196; 1, 86)	10	6.61538	C(196; 9, 10)	10	6.61538		C(196; 1, 86)	13	6.89744	2	15	7.73846	1	13	6.89744	2	10	6.61538	3
197	C(197; 1, 23)	10	6.63265	C(197; 1, 23)	10	6.63265	C(197; 9, 10)	10	6.63265		C(197; 1, 23)	10	6.63265	1	10	6.64286	0	10	6.63265	1	10	6.63265	1
198	C(198; 2, 81)	10	6.64975	C(198; 1, 92)	10	6.72081	C(198; 9, 10)	10	6.64975		C(198; 1, 92)	14	7.15736	2	14	7.15736	2	14	7.15736	2	10	6.72081	3
199	C(199; 1, 19)	10	6.66667	C(199; 1, 19)	10	6.66667	C(199; 9, 10)	10	6.66667		C(199; 1, 19)	10	6.66667	0	10	6.66667	0	10	6.66667	0	10	6.66667	0
200	C(200; 1, 19)	10	6.68342	C(200; 1, 19)	10	6.68342	C(200; 9, 10)	10	6.68342		C(200; 1, 19)	10	6.68342	0	10	6.68342	0	10	6.68342	0	10	6.68342	0
201	C(201; 1, 19)	10	6.7	C(201; 1, 19)	10	6.7	C(201; 10, 11)	10	6.7		C(201; 1, 19)	10	6.7	0	10	6.7	0	10	6.7	0	10	6.7	0
202	C(202; 1, 56)	10	6.71642	C(202; 1, 56)	10	6.71642	C(202; 10, 11)	10	6.71642		C(202; 1, 56)	10	6.71642	2	18	9.18905	0	10	6.71642	2	10	6.71642	2
203	C(203; 1, 36)	10	6.73267	C(203; 1, 36)	10	6.73267	C(203; 10, 11)	10	6.73267		C(203; 1, 36)	10	6.73267	1	14	7.50495	0	10	6.73267	1	10	6.73267	1
204	C(204; 1, 38)	10	6.74877	C(204; 1, 38)	10	6.74877	C(204; 10, 11)	10	6.74877		C(204; 1, 38)	10	6.74877	1	14	7.24138	1	10	6.74877	1	10	6.74877	1
205	C(205; 1, 24)	10	6.76471	C(205; 1, 24)	10	6.76471	C(205; 10, 11)	10	6.76471		C(205; 1, 24)	10	6.76471	1	10	6.77451	0	10	6.76471	1	10	6.76471	1
206	C(206; 1, 74)	10	6.78049	C(206; 1, 74)	10	6.78049	C(206; 10, 11)	10	6.78049		C(206; 1, 74)	11	6.80976	2	30	14	0	11	6.80976	2	10	6.78049	3
207	C(207; 1, 18)	10	6.79612	C(207; 1, 18)	10	6.79612	C(207; 10, 11)	10	6.79612		C(207; 1, 18)	10	6.79612	0	10	6.79612	0	10	6.79612	0	10	6.79612	0
208	C(208; 1, 18)	10	6.81159	C(208; 1, 18)	10	6.81159	C(208; 10, 11)	10	6.81159		C(208; 1, 18)	10	6.81159	0	10	6.81159	0	10	6.81159	0	10	6.81159	0
209	C(209; 1, 22)	10	6.82692	C(209; 1, 22)	10	6.82692	C(209; 10, 11)	10	6.82692		C(209; 1, 22)	10	6.82692	0	10	6.82692	0	10	6.82692	0	10	6.82692	0
210	C(210; 1, 20)	10	6.84211	C(210; 1, 20)	10	6.84211	C(210; 10, 11)	10	6.84211		C(210; 1, 20)	10	6.84211	0	10	6.84211	0	10	6.84211	0	10	6.84211	0
211	C(211; 1, 20)	10	6.85714	C(211; 1, 20)	10	6.85714	C(211; 10, 11)	10	6.85714		C(211; 1, 20)	10	6.85714	0	10	6.85714	0	10	6.85714	0	10	6.85714	0
212	C(212; 1, 78)	10	6.87204	C(212; 1, 78)	10	6.87204	C(212; 10, 11)	10	6.87204		C(212; 1, 78)	12	6.91943	3	29	13.3886	0	12	6.91943	3	10	6.87204	3
213	C(213; 1, 59)	10	6.88679	C(213; 1, 59)	10	6.88679	C(213; 10, 11)	10	6.88679		C(213; 1, 59)	10	6.88679	2	19	9.61321	0	10	6.88679	2	10	6.88679	2
214	C(214; 1, 38)	10	6.90141	C(214; 1, 38)	10	6.90141	C(214; 10, 11)	10	6.90141		C(214; 1, 38)	10	6.90141	1	14	7.74648	0	10	6.90141	1	10	6.90141	1
215	C(215; 1, 40)	10	6.91589	C(215; 1, 40)	10	6.91589	C(215; 10, 11)	10	6.91589		C(215; 1, 40)	10	6.91589	1	15	7.52336	1	10	6.91589	1	10	6.91589	1
216	C(216; 1, 58)	10	6.93023	C(216; 1, 58)	10	6.93023	C(216; 10, 11)	10	6.93023		C(216; 1, 58)	10	6.93023	2	22	10.6791	0	10	6.93023	2	10	6.93023	2
217	C(217; 1, 64)	10	6.94444	C(217; 1, 64)	10	6.94444	C(217; 10, 11)	10	6.94444		C(217; 1, 64)	10	6.94444	2	17	9.06481	1	10	6.94444	2	10	6.94444	2
218	C(218; 1, 100)	10	6.95853	C(218; 1, 100)	10	6.95853	C(218; 10, 11)	10	6.95853		C(218; 1, 100)	14	7.36406	2	14	7.36406	2	14	7.36406	2	10	6.95853	3
219	C(219; 1, 19)	10	6.97248	C(219; 1, 19)	10	6.97248	C(219; 10, 11)	10	6.97248		C(219; 1, 19)	10	6.97248	0	10	6.97248	0	10	6.97248	0	10	6.97248	0
220	C(220; 10, 11)	10	6.9863	C(220; 1, 19)	11	7.03196	C(220; 10, 11)	10	6.9863		C(220; 1, 19)	11	7.03196	0	11	7.03196	0	11	7.03196	0	11	7.03196	0
221	C(221; 1, 21)	10	7	C(221; 1, 21)	10	7	C(221; 10, 11)	10	7		C(221; 1, 21)	10	7	0	10	7	0	10	7	0	10	7	0
222	C(222; 1, 100)	11	7.0181	C(222; 1, 100)	11	7.0181	C(222; 10, 11)	11	7.0181		C(222; 1, 100)	14	7.42081	2	16	8.33484	2	14	7.42081	2	11	7.0181	3
223	C(223; 1, 68)	11	7.03604	C(223; 1, 68)	11	7.03604	C(223; 10, 11)	11	7.03604		C(223; 1, 68)	11	7.04505	2	14	7.43243	1	11	7.04505	2	11	7.03604	2
224	C(224; 1, 62)	11	7.05381	C(224; 1, 62)	11	7.05381	C(224; 10, 11)	11	7.05381		C(224; 1, 62)	11	7.05381	2	20	10.0448	0	11	7.05381	2	11	7.05381	2
225	C(225; 1, 40)	11	7.07143	C(225; 1, 40)	11	7.07143	C(225; 10, 11)	11	7.07143		C(225; 1, 40)	11	7.07143	1	15	7.99107	0	11	7.07143	1	11	7.07143	1
226	C(226; 1, 42)	11	7.08889	C(226; 1, 42)	11	7.08889	C(226; 10, 11)	11	7.08889		C(226; 1, 42)	11	7.08889	1	15	7.75556	1	11	7.08889	1	11	7.08889	1
227	C(227; 1, 61)	11	7.10619	C(227; 1, 61)	11	7.10619	C(227; 10, 11)	11	7.10619		C(227; 1, 61)	11	7.10619	2	23	11.1062	0	11	7.10619	2	11	7.10619	2
228	C(228; 1, 82)	11	7.12335	C(228; 1, 82)	11	7.12335	C(228; 10, 11)	11	7.12335		C(228; 1, 82)	12	7.18502	2	33	15.3172	0	12	7.18502	2	11	7.12335	3
229	C(229; 1, 24)	11	7.14035	C(229; 1, 24)	11	7.14035	C(229; 10, 11)	11	7.14035		C(229; 1, 24)	11	7.14035	1	11	7.14912	0	11	7.14035	1	11	7.14035	1
230	C(230; 1, 20)	11	7.15721	C(230; 1, 20)	11	7.15721	C(230; 10, 11)	11	7.15721		C(230; 1, 20)	11	7.15721	0	11	7.15721	0	11	7.15721	0	11	7.15721	0
231	C(231; 1, 20)	11	7.17391	C(231; 1, 20)	11	7.17391	C(231; 10, 11)	11	7.17391		C(231; 1, 20)	11	7.17391	0	11	7.17391	0	11	7.17391	0	11	7.17391	0
232	C(232; 1, 22)	11	7.19048	C(232; 1, 22)	11	7.19048	C(232; 10, 11)	11	7.19048		C(232; 1, 22)	11	7.19048	0	11	7.19048	0	11	7.19048	0	11	7.19048	0
233	C(233; 1, 71)	11	7.2069	C(233; 1, 71)	11	7.2069	C(233; 10, 11)	11	7.2069		C(233; 1, 71)	11	7.21552	2	14	7.63793	1	11	7.21552	2	11	7.2069	2
234	C(234; 1, 86)	11	7.22318	C(234; 1, 86)	11	7.22318	C(234; 10, 11)	11	7.22318		C(234; 1, 86)	13	7.30043	3	32	14.7039	0	13	7.30043	3	11	7.22318	3
235	C(235; 1, 65)	11	7.23932	C(235; 1, 65)	11	7.23932	C(235; 10, 11)	11	7.23932		C(235; 1, 65)	11	7.23932	2	21	10.4701	0	11	7.23932	2	11	7.23932	2
236	C(236; 1, 42)	11	7.25532	C(236; 1, 42)	11	7.25532	C(236; 10, 11)	11	7.25532		C(236; 1, 42)	11	7.25532	1	15	8.23404	0	11	7.25532	1	11	7.25532	1
237	C(237; 1, 44)	11	7.27119	C(237; 1, 44)	11	7.27119	C(237; 10, 11)	11	7.27119		C(237; 1, 44)	11	7.27119	1	16	8.0339	1	11	7.27119	1	11	7.27119	1
238	C(238; 1, 64)	11	7.28692	C(238; 1, 64)	11	7.28692	C(238; 10, 11)	11	7.28692		C(238; 1, 64)	11	7.28692	2	24	11.5401	0	11	7.28692	2	11	7.28692	2
239	C(239; 1, 25)	11	7.30252	C(239; 1, 25)	11	7.30252	C(239; 10, 11)	11	7.30252		C(239; 1, 25)	11	7.30252	1	11	7.31092	0	11	7.30252	1	11	7.30252	1
240	C(240; 1, 110)	11	7.31799	C(240; 1, 110)	11	7.31799	C(240; 10, 11)	11	7.31799		C(240; 1, 110)	15	7.82008	2	15	7.82008	2	15	7.82008	2	11	7.31799	3
241	C(241; 1, 21)	11	7.33333	C(241; 1, 21)	11	7.33333	C(241; 10, 11)	11	7.33333		C(241; 1, 21)	11	7.33333	0	11	7.33333	0	11	7.33333	0	11	7.33333	0
242	C(242; 1, 21)	11	7.34855	C(242; 1, 21)	11	7.34855	C(242; 10, 11)	11	7.34855		C(242; 1, 21)	11	7.34855	0	11	7.34855	0	11	7.34855	0	11	7.34855	0
243	C(243; 1, 21)	11	7.36364	C(243; 1, 21)	11	7.36364	C(243; 11, 12)	11	7.36364		C(243; 1, 21)	11	7.36364	0	11	7.36364	0	11	7.36364	0	11	7.36364	0
244	C(244; 1, 72)	11	7.3786	C(244; 1, 72)	11	7.3786	C(244; 11, 12)	11	7.3786		C(244; 1, 72)	11	7.3786	2	18	9.88066	1	11	7.3786	2	11	7.3786	2
245	C(245; 1, 88)	11	7.39344	C(245; 1, 88)	11	7.39344	C(245; 11, 12)	11	7.39344		C(245; 1, 88)	13	7.47541	2	35	16.4426	0	13	7.47541	2	11	7.39344	3
246	C(246; 1, 66)	11	7.40816	C(246; 1, 66)	11	7.40816	C(246; 11, 12)	11	7.40816		C(246; 1, 66)	11	7.40816	2	25	11.9796	0	11	7.40816	2	11	7.40816	2
247	C(247; 1, 46)	11	7.42276	C(247; 1, 46)	11	7.42276	C(247; 11, 12)	11	7.42276		C(247; 1, 46)	11	7.42276	1	16	8.15447	1	11	7.42276	1	11	7.42276	1
248	C(248; 1, 26)	11	7.43725	C(248; 1, 26)	11	7.43725	C(248; 11, 12)	11	7.43725		C(248; 1, 26)	11	7.43725	1	11	7.44534	0	11	7.43725	1	11	7.43725	1
249	C(249; 1, 69)	11	7.45161	C(249; 1, 69)	11	7.45161	C(249; 11, 12)	11	7.45161		C(249; 1, 69)	11	7.45161	2	22	10.9516	0	11	7.45161	2	11	7.45161	2
250	C(250; 1, 20)	11	7.46586	C(250; 1, 20)	11	7.46586	C(250; 11, 12)	11	7.46586		C(250; 1, 20)	11	7.46586	0	11	7.46586	0	11	7.46586	0	11	7.46586	0
251	C(251; 1, 20)	11	7.48	C(251; 1, 20)	11	7.48	C(251; 11, 12)	11	7.48		C(251; 1, 20)	11	7.48	0	11	7.48	0	11	7.48	0	11	7.48	0
252	C(252; 1, 24)	11	7.49402	C(252; 1, 24)	11	7.49402	C(252; 11, 12)	11	7.49402		C(252; 1, 24)	11	7.49402	0	11	7.49402	0	11	7.49402	0	11	7.49402	0
253	C(253; 1, 22)	11	7.50794	C(253; 1, 22)	11	7.50794	C(253; 11, 12)	11	7.50794		C(253; 1, 22)	11	7.50794	0	11	7.50794	0	11	7.50794	0	11	7.50794	0
254	C(254; 1, 22)	11	7.52174	C(254; 1, 22)	11	7.52174	C(254; 11, 12)	11	7.52174		C(254; 1, 22)	11	7.52174	0	11	7.52174	0	11	7.52174	0	11	7.52174	0
255	C(255; 1, 117)	11	7.53543	C(255; 1, 117)	11	7.53543	C(255; 11, 12)	11	7.53543		C(255; 1, 117)	15	8.08661	2	15	8.08661	2	15	8.08661	2	11	7.53543	3
256	C(256; 1, 92)	11	7.54902	C(256; 1, 92)	11	7.54902	C(256; 11, 12)	11	7.54902		C(256; 1, 92)	13	7.65098	2	37	17.102	0	13	7.65098	2	11	7.54902	3
257	C(257; 1, 69)	11	7.5625	C(257; 1, 69)	11	7.5625	C(257; 11, 12)	11	7.5625		C(257; 1, 69)	11	7.5625	2	26	12.4062	0	11	7.5625	2	11	7.5625	2
258	C(258; 1, 48)	11	7.57588	C(258; 1, 48)	11	7.57588	C(258; 11, 12)	11	7.57588		C(258; 1, 48)	11	7.57588	1	16	8.393	1	11	7.57588	1	11	7.57588	1
259	C(259; 1, 46)	11	7.58915	C(259; 1, 46)	11	7.58915	C(259; 11, 12)	11	7.58915		C(259; 1, 46)	11	7.58915	1	17	8.85271	0	11	7.58915	1	11	7.58915	1
260	C(260; 1, 72)	11	7.60232	C(260; 1, 72)	11	7.60232	C(260; 11, 12)	11	7.60232		C(260; 1, 72)	11	7.60232	2	23	11.3822	0	11	7.60232	2	11	7.60232	2
261	C(261; 1, 96)	11	7.61538	C(261; 1, 96)	11	7.61538	C(261; 11, 12)	11	7.61538		C(261; 1, 96)	13	7.70769	3	35	16.2308	0	13	7.70769	3	11	7.61538	3
262	C(262; 1, 118)	11	7.62835	C(262; 1, 118)	11	7.62835	C(262; 11, 12)	11	7.62835		C(262; 1, 118)	16	8.27586	2	18	9.38697	2	16	8.27586	2	11	7.62835	3
263	C(263; 1, 21)	11	7.64122	C(263; 1, 21)	11	7.64122	C(263; 11, 12)	11	7.64122		C(263; 1, 21)	11	7.64122	0	11	7.64122	0	11	7.64122	0	11	7.64122	0
264	C(264; 11, 12)	11	7.65399	C(264; 1, 82)	12	7.68061	C(264; 11, 12)	11	7.65399		C(264; 1, 82)	13	7.73384	2	16	8.37262	2	13	7.73384	2	12	7.68061	2
265	C(265; 1, 23)	11	7.66667	C(265; 1, 23)	11	7.66667	C(265; 11, 12)	11	7.66667		C(265; 1, 23)	11	7.66667	0	11	7.66667	0	11	7.66667	0	11	7.66667	0
266	C(266; 1, 122)	12	7.68302	C(266; 1, 122)	12	7.68302	C(266; 11, 12)	12	7.68302		C(266; 1, 122)	16	8.32453	2	16	8.32453	2	16	8.32453	2	12	7.68302	3
267	C(267; 1, 96)	12	7.69925	C(267; 1, 96)	12	7.69925	C(267; 11, 12)	12	7.69925		C(267; 1, 96)	14	7.84211	2	38	17.7594	0	14	7.84211	2	12	7.69925	3
268	C(268; 1, 72)	12	7.71536	C(268; 1, 72)	12	7.71536	C(268; 11, 12)	12	7.71536		C(268; 1, 72)	12	7.71536	2	27	12.839	0	12	7.71536	2	12	7.71536	2
269	C(269; 1, 50)	12	7.73134	C(269; 1, 50)	12	7.73134	C(269; 11, 12)	12	7.73134		C(269; 1, 50)	12	7.73134	1	17	8.67164	1	12	7.73134	1	12	7.73134	1
270	C(270; 1, 48)	12	7.74721	C(270; 1, 48)	12	7.74721	C(270; 11, 12)	12	7.74721		C(270; 1, 48)	12	7.74721	1	17	9.09294	0	12	7.74721	1	12	7.74721	1
271	C(271; 1, 75)	12	7.76296	C(271; 1, 75)	12	7.76296	C(271; 11, 12)	12	7.76296		C(271; 1, 75)	12	7.77037	2	24	11.8074	0	12	7.77037	2	12	7.76296	2
272	C(272; 1, 100)	12	7.7786	C(272; 1, 100)	12	7.7786	C(272; 11, 12)	12	7.7786		C(272; 1, 100)	14	7.91144	3	37	16.8893	0	14	7.91144	3	12	7.7786	3
273	C(273; 1, 123)	12	7.79412	C(273; 1, 123)	12	7.79412	C(273; 11, 12)	12	7.79412		C(273; 1, 123)	16	8.5	2	18	9.64706	2	16	8.5	2	12	7.79412	3
274	C(274; 1, 26)	12	7.80952	C(274; 1, 26)	12	7.80952	C(274; 11, 12)	12	7.80952		C(274; 1, 26)	12	7.80952	1	12	7.81685	0	12	7.80952	1	12	7.80952	1
275	C(275; 1, 22)	12	7.82482	C(275; 1, 22)	12	7.82482	C(275; 11, 12)	12	7.82482		C(275; 1, 22)	12	7.82482	0	12	7.82482	0	12	7.82482	0	12	7.82482	0
276	C(276; 1, 22)	12	7.84	C(276; 1, 22)	12	7.84	C(276; 11, 12)	12	7.84		C(276; 1, 22)	12	7.84	0	12	7.84	0	12	7.84	0	12	7.84	0
277	C(277; 1, 24)	12	7.85507	C(277; 1, 24)	12	7.85507	C(277; 11, 12)	12	7.85507		C(277; 1, 24)	12	7.85507	0	12	7.85507	0	12	7.85507	0	12	7.85507	0
278	C(278; 1, 100)	12	7.87004	C(278; 1, 100)	12	7.87004	C(278; 11, 12)	12	7.87004		C(278; 1, 100)	14	8.02888	2	40	18.4188	0	14	8.02888	2	12	7.87004	3
279	C(279; 1, 75)	12	7.88489	C(279; 1, 75)	12	7.88489	C(279; 11, 12)	12	7.88489		C(279; 1, 75)	12	7.88489	2	28	13.2662	0	12	7.88489	2	12	7.88489	2
280	C(280; 1, 52)	12	7.89964	C(280; 1, 52)	12	7.89964	C(280; 11, 12)	12	7.89964		C(280; 1, 52)	12	7.89964	2	17	8.91039	1	12	7.89964	2	12	7.89964	2
281	C(281; 1, 50)	12	7.91429	C(281; 1, 50)	12	7.91429	C(281; 11, 12)	12	7.91429		C(281; 1, 50)	12	7.91429	1	18	9.33571	0	12	7.91429	1	12	7.91429	1
282	C(282; 1, 78)	12	7.92883	C(282; 1, 78)	12	7.92883	C(282; 11, 12)	12	7.92883		C(282; 1, 78)	12	7.93594	2	25	12.2384	0	12	7.93594	2	12	7.92883	2
283	C(283; 1, 76)	12	7.94326	C(283; 1, 76)	12	7.94326	C(283; 11, 12)	12	7.94326		C(283; 1, 76)	12	7.94326	2	29	13.4894	0	12	7.94326	2	12	7.94326	2
284	C(284; 1, 128)	12	7.9576	C(284; 1, 128)	12	7.9576	C(284; 11, 12)	12	7.9576		C(284; 1, 128)	17	8.73145	2	19	9.9258	2	17	8.73145	2	12	7.9576	3
285	C(285; 1, 27)	12	7.97183	C(285; 1, 27)	12	7.97183	C(285; 11, 12)	12	7.97183		C(285; 1, 27)	12	7.97183	1	12	7.97887	0	12	7.97183	1	12	7.97183	1
286	C(286; 2, 121)	12	7.98596	C(286; 1, 30)	12	8.00702	C(286; 11, 12)	12	7.98596		C(286; 1, 30)	12	8.00702	1	12	8.02105	0	12	8.00702	1	12	8.00702	1
287	C(287; 1, 23)	12	8	C(287; 1, 23)	12	8	C(287; 11, 12)	12	8		C(287; 1, 23)	12	8	0	12	8	0	12	8	0	12	8	0
288	C(288; 1, 23)	12	8.01394	C(288; 1, 23)	12	8.01394	C(288; 11, 12)	12	8.01394		C(288; 1, 23)	12	8.01394	0	12	8.01394	0	12	8.01394	0	12	8.01394	0
289	C(289; 1, 23)	12	8.02778	C(289; 1, 23)	12	8.02778	C(289; 12, 13)	12	8.02778		C(289; 1, 23)	12	8.02778	0	12	8.02778	0	12	8.02778	0	12	8.02778	0
290	C(290; 1, 66)	12	8.04152	C(290; 1, 66)	12	8.04152	C(290; 12, 13)	12	8.04152		C(290; 1, 66)	12	8.04152	2	19	9.96886	1	12	8.04152	2	12	8.04152	2
291	C(291; 1, 68)	12	8.05517	C(291; 1, 68)	12	8.05517	C(291; 12, 13)	12	8.05517		C(291; 1, 68)	12	8.05517	2	15	8.28966	1	12	8.05517	2	12	8.05517	2
292	C(292; 1, 44)	12	8.06873	C(292; 1, 44)	12	8.06873	C(292; 12, 13)	12	8.06873		C(292; 1, 44)	12	8.06873	1	17	9.04811	0	12	8.06873	1	12	8.06873	1
293	C(293; 1, 46)	12	8.08219	C(293; 1, 46)	12	8.08219	C(293; 12, 13)	12	8.08219		C(293; 1, 46)	12	8.08219	1	17	8.69863	1	12	8.08219	1	12	8.08219	1
294	C(294; 1, 114)	12	8.09556	C(294; 1, 114)	12	8.09556	C(294; 12, 13)	12	8.09556		C(294; 1, 114)	16	8.54608	3	34	16.2389	0	16	8.54608	3	12	8.09556	3
295	C(295; 1, 28)	12	8.10884	C(295; 1, 28)	12	8.10884	C(295; 12, 13)	12	8.10884		C(295; 1, 28)	12	8.10884	1	12	8.11565	0	12	8.10884	1	12	8.10884	1
296	C(296; 1, 92)	12	8.12203	C(296; 1, 92)	12	8.12203	C(296; 12, 13)	12	8.12203		C(296; 1, 92)	14	8.21017	2	17	8.94237	2	14	8.21017	2	12	8.12203	3
297	C(297; 1, 22)	12	8.13514	C(297; 1, 22)	12	8.13514	C(297; 12, 13)	12	8.13514		C(297; 1, 22)	12	8.13514	0	12	8.13514	0	12	8.13514	0	12	8.13514	0
298	C(298; 1, 22)	12	8.14815	C(298; 1, 22)	12	8.14815	C(298; 12, 13)	12	8.14815		C(298; 1, 22)	12	8.14815	0	12	8.14815	0	12	8.14815	0	12	8.14815	0
299	C(299; 1, 26)	12	8.16107	C(299; 1, 26)	12	8.16107	C(299; 12, 13)	12	8.16107		C(299; 1, 26)	12	8.16107	0	12	8.16107	0	12	8.16107	0	12	8.16107	0
300	C(300; 1, 24)	12	8.17391	C(300; 1, 24)	12	8.17391	C(300; 12, 13)	12	8.17391		C(300; 1, 24)	12	8.17391	0	12	8.17391	0	12	8.17391	0	12	8.17391	0
301	C(301; 1, 24)	12	8.18667	C(301; 1, 24)	12	8.18667	C(301; 12, 13)	12	8.18667		C(301; 1, 24)	12	8.18667	0	12	8.18667	0	12	8.18667	0	12	8.18667	0
302	C(302; 1, 92)	12	8.19934	C(302; 1, 92)	12	8.19934	C(302; 12, 13)	12	8.19934		C(302; 1, 92)	14	8.31229	2	17	9.05648	1	14	8.31229	2	12	8.19934	3
303	C(303; 1, 69)	12	8.21192	C(303; 1, 69)	12	8.21192	C(303; 12, 13)	12	8.21192		C(303; 1, 69)	12	8.21192	2	19	10.2517	1	12	8.21192	2	12	8.21192	2
304	C(304; 1, 116)	12	8.22442	C(304; 1, 116)	12	8.22442	C(304; 12, 13)	12	8.22442		C(304; 1, 116)	16	8.81848	2	37	17.165	0	16	8.81848	2	12	8.22442	4
305	C(305; 1, 46)	12	8.23684	C(305; 1, 46)	12	8.23684	C(305; 12, 13)	12	8.23684		C(305; 1, 46)	12	8.23684	1	17	9.28947	0	12	8.23684	1	12	8.23684	1
306	C(306; 1, 48)	12	8.24918	C(306; 1, 48)	12	8.24918	C(306; 12, 13)	12	8.24918		C(306; 1, 48)	12	8.24918	1	18	8.97705	1	12	8.24918	1	12	8.24918	1
307	C(307; 1, 119)	12	8.26144	C(307; 1, 119)	12	8.26144	C(307; 12, 13)	12	8.26144		C(307; 1, 119)	17	8.79085	3	35	16.9085	0	17	8.79085	3	12	8.26144	4
308	C(308; 1, 72)	12	8.27362	C(308; 1, 72)	12	8.27362	C(308; 12, 13)	12	8.27362		C(308; 1, 72)	12	8.27362	2	16	8.56026	1	12	8.27362	2	12	8.27362	2
309	C(309; 1, 96)	12	8.28571	C(309; 1, 96)	12	8.28571	C(309; 12, 13)	12	8.28571		C(309; 1, 96)	15	8.40909	2	18	9.20779	2	15	8.40909	2	12	8.28571	3
310	C(310; 1, 144)	12	8.29773	C(310; 1, 144)	12	8.29773	C(310; 12, 13)	12	8.29773		C(310; 1, 144)	18	9.23625	2	18	9.23625	2	18	9.23625	2	12	8.29773	4
311	C(311; 1, 23)	12	8.30968	C(311; 1, 23)	12	8.30968	C(311; 12, 13)	12	8.30968		C(311; 1, 23)	12	8.30968	0	12	8.30968	0	12	8.30968	0	12	8.30968	0
312	C(312; 12, 13)	12	8.32154	C(312; 1, 58)	13	8.34727	C(312; 12, 13)	12	8.32154		C(312; 1, 58)	13	8.34727	2	18	9.52412	1	13	8.34727	2	13	8.34727	2
313	C(313; 1, 25)	12	8.33333	C(313; 1, 25)	12	8.33333	C(313; 12, 13)	12	8.33333		C(313; 1, 25)	12	8.33333	0	12	8.33333	0	12	8.33333	0	12	8.33333	0
314	C(314; 1, 144)	13	8.34824	C(314; 1, 144)	13	8.34824	C(314; 12, 13)	13	8.34824		C(314; 1, 144)	18	9.28435	2	18	9.28435	2	18	9.28435	2	13	8.34824	4
315	C(315; 1, 96)	13	8.36306	C(315; 1, 96)	13	8.36306	C(315; 12, 13)	13	8.36306		C(315; 1, 96)	15	8.50318	2	18	9.3121	1	15	8.50318	2	13	8.36306	3
316	C(316; 1, 72)	13	8.37778	C(316; 1, 72)	13	8.37778	C(316; 12, 13)	13	8.37778		C(316; 1, 72)	13	8.37778	2	20	10.5524	1	13	8.37778	2	13	8.37778	2
317	C(317; 1, 114)	13	8.39241	C(317; 1, 114)	13	8.39241	C(317; 12, 13)	13	8.39241		C(317; 1, 114)	16	8.67722	2	45	20.8608	0	16	8.67722	2	13	8.39241	4
318	C(318; 1, 48)	13	8.40694	C(318; 1, 48)	13	8.40694	C(318; 12, 13)	13	8.40694		C(318; 1, 48)	13	8.40694	1	18	9.53312	0	13	8.40694	1	13	8.40694	1
319	C(319; 1, 50)	13	8.42138	C(319; 1, 50)	13	8.42138	C(319; 12, 13)	13	8.42138		C(319; 1, 50)	13	8.42138	1	18	9.21384	1	13	8.42138	1	13	8.42138	1
320	C(320; 1, 124)	13	8.43574	C(320; 1, 124)	13	8.43574	C(320; 12, 13)	13	8.43574		C(320; 1, 124)	17	9.00627	3	37	17.5831	0	17	9.00627	3	13	8.43574	4
321	C(321; 1, 75)	13	8.45	C(321; 1, 75)	13	8.45	C(321; 12, 13)	13	8.45		C(321; 1, 75)	13	8.45	2	16	8.7625	1	13	8.45	2	13	8.45	2
322	C(322; 1, 100)	13	8.46417	C(322; 1, 100)	13	8.46417	C(322; 12, 13)	13	8.46417		C(322; 1, 100)	15	8.60125	2	18	9.44237	2	15	8.60125	2	13	8.46417	3
323	C(323; 1, 28)	13	8.47826	C(323; 1, 28)	13	8.47826	C(323; 12, 13)	13	8.47826		C(323; 1, 28)	13	8.47826	1	13	8.48447	0	13	8.47826	1	13	8.47826	1
324	C(324; 1, 24)	13	8.49226	C(324; 1, 24)	13	8.49226	C(324; 12, 13)	13	8.49226		C(324; 1, 24)	13	8.49226	0	13	8.49226	0	13	8.49226	0	13	8.49226	0
325	C(325; 1, 24)	13	8.50617	C(325; 1, 24)	13	8.50617	C(325; 12, 13)	13	8.50617		C(325; 1, 24)	13	8.50617	0	13	8.50617	0	13	8.50617	0	13	8.50617	0
326	C(326; 1, 26)	13	8.52	C(326; 1, 26)	13	8.52	C(326; 12, 13)	13	8.52		C(326; 1, 26)	13	8.52	0	13	8.52	0	13	8.52	0	13	8.52	0
327	C(327; 1, 150)	13	8.53374	C(327; 1, 150)	13	8.53374	C(327; 12, 13)	13	8.53374		C(327; 1, 150)	18	9.52761	2	18	9.52761	2	18	9.52761	2	13	8.53374	4
328	C(328; 1, 100)	13	8.5474	C(328; 1, 100)	13	8.5474	C(328; 12, 13)	13	8.5474		C(328; 1, 100)	15	8.70642	2	18	9.55657	1	15	8.70642	2	13	8.5474	3
329	C(329; 1, 75)	13	8.56098	C(329; 1, 75)	13	8.56098	C(329; 12, 13)	13	8.56098		C(329; 1, 75)	13	8.56098	2	20	10.8293	1	13	8.56098	2	13	8.56098	2
330	C(330; 1, 126)	13	8.57447	C(330; 1, 126)	13	8.57447	C(330; 12, 13)	13	8.57447		C(330; 1, 126)	17	9.27356	2	40	18.5106	0	17	9.27356	2	13	8.57447	4
331	C(331; 1, 50)	13	8.58788	C(331; 1, 50)	13	8.58788	C(331; 12, 13)	13	8.58788		C(331; 1, 50)	13	8.58788	1	18	9.77576	0	13	8.58788	1	13	8.58788	1
332	C(332; 1, 52)	13	8.60121	C(332; 1, 52)	13	8.60121	C(332; 12, 13)	13	8.60121		C(332; 1, 52)	13	8.60121	1	19	9.48943	1	13	8.60121	1	13	8.60121	1
333	C(333; 1, 129)	13	8.61446	C(333; 1, 129)	13	8.61446	C(333; 12, 13)	13	8.61446		C(333; 1, 129)	18	9.25301	3	38	18.253	0	18	9.25301	3	13	8.61446	4
334	C(334; 1, 78)	13	8.62763	C(334; 1, 78)	13	8.62763	C(334; 12, 13)	13	8.62763		C(334; 1, 78)	13	8.62763	2	17	8.98799	1	13	8.62763	2	13	8.62763	2
335	C(335; 1, 29)	13	8.64072	C(335; 1, 29)	13	8.64072	C(335; 12, 13)	13	8.64072		C(335; 1, 29)	13	8.64072	1	13	8.64671	0	13	8.64072	1	13	8.64072	1
336	C(336; 1, 156)	13	8.65373	C(336; 1, 156)	13	8.65373	C(336; 12, 13)	13	8.65373		C(336; 1, 156)	19	9.73433	2	19	9.73433	2	19	9.73433	2	13	8.65373	4
337	C(337; 1, 25)	13	8.66667	C(337; 1, 25)	13	8.66667	C(337; 12, 13)	13	8.66667		C(337; 1, 25)	13	8.66667	0	13	8.66667	0	13	8.66667	0	13	8.66667	0
338	C(338; 1, 25)	13	8.67953	C(338; 1, 25)	13	8.67953	C(338; 12, 13)	13	8.67953		C(338; 1, 25)	13	8.67953	0	13	8.67953	0	13	8.67953	0	13	8.67953	0
339	C(339; 1, 25)	13	8.69231	C(339; 1, 25)	13	8.69231	C(339; 13, 14)	13	8.69231		C(339; 1, 25)	13	8.69231	0	13	8.69231	0	13	8.69231	0	13	8.69231	0
340	C(340; 1, 72)	13	8.70501	C(340; 1, 72)	13	8.70501	C(340; 13, 14)	13	8.70501		C(340; 1, 72)	13	8.70501	2	28	13.2271	0	13	8.70501	2	13	8.70501	2
341	C(341; 1, 74)	13	8.71765	C(341; 1, 74)	13	8.71765	C(341; 13, 14)	13	8.71765		C(341; 1, 74)	13	8.71765	2	24	12.0471	0	13	8.71765	2	13	8.71765	2
342	C(342; 1, 80)	13	8.73021	C(342; 1, 80)	13	8.73021	C(342; 13, 14)	13	8.73021		C(342; 1, 80)	13	8.73021	2	17	9.08211	1	13	8.73021	2	13	8.73021	2
343	C(343; 1, 133)	13	8.74269	C(343; 1, 133)	13	8.74269	C(343; 13, 14)	13	8.74269		C(343; 1, 133)	18	9.36257	3	39	18.7427	0	18	9.36257	3	13	8.74269	4
344	C(344; 1, 54)	13	8.7551	C(344; 1, 54)	13	8.7551	C(344; 13, 14)	13	8.7551		C(344; 1, 54)	13	8.7551	1	19	9.61224	1	13	8.7551	1	13	8.7551	1
345	C(345; 1, 52)	13	8.76744	C(345; 1, 52)	13	8.76744	C(345; 13, 14)	13	8.76744		C(345; 1, 52)	13	8.76744	1	19	10.1512	0	13	8.76744	1	13	8.76744	1
346	C(346; 1, 30)	13	8.77971	C(346; 1, 30)	13	8.77971	C(346; 13, 14)	13	8.77971		C(346; 1, 30)	13	8.77971	1	13	8.78551	0	13	8.77971	1	13	8.77971	1
347	C(347; 1, 79)	13	8.79191	C(347; 1, 79)	13	8.79191	C(347; 13, 14)	13	8.79191		C(347; 1, 79)	13	8.79191	2	21	11.3584	1	13	8.79191	2	13	8.79191	2
348	C(348; 1, 24)	13	8.80403	C(348; 1, 24)	13	8.80403	C(348; 13, 14)	13	8.80403		C(348; 1, 24)	13	8.80403	0	13	8.80403	0	13	8.80403	0	13	8.80403	0
349	C(349; 1, 24)	13	8.81609	C(349; 1, 24)	13	8.81609	C(349; 13, 14)	13	8.81609		C(349; 1, 24)	13	8.81609	0	13	8.81609	0	13	8.81609	0	13	8.81609	0
350	C(350; 1, 28)	13	8.82808	C(350; 1, 28)	13	8.82808	C(350; 13, 14)	13	8.82808		C(350; 1, 28)	13	8.82808	0	13	8.82808	0	13	8.82808	0	13	8.82808	0
351	C(351; 1, 26)	13	8.84	C(351; 1, 26)	13	8.84	C(351; 13, 14)	13	8.84		C(351; 1, 26)	13	8.84	0	13	8.84	0	13	8.84	0	13	8.84	0
352	C(352; 1, 26)	13	8.85185	C(352; 1, 26)	13	8.85185	C(352; 13, 14)	13	8.85185		C(352; 1, 26)	13	8.85185	0	13	8.85185	0	13	8.85185	0	13	8.85185	0
353	C(353; 1, 127)	13	8.86364	C(353; 1, 127)	13	8.86364	C(353; 13, 14)	13	8.86364		C(353; 1, 127)	17	9.28409	2	50	23.0682	0	17	9.28409	2	13	8.86364	4
354	C(354; 1, 110)	13	8.87535	C(354; 1, 110)	13	8.87535	C(354; 13, 14)	13	8.87535		C(354; 1, 110)	16	9.06799	2	19	10.0028	2	16	9.06799	2	13	8.87535	3
355	C(355; 1, 77)	13	8.88701	C(355; 1, 77)	13	8.88701	C(355; 13, 14)	13	8.88701		C(355; 1, 77)	13	8.88701	2	25	12.4689	0	13	8.88701	2	13	8.88701	2
356	C(356; 1, 138)	13	8.89859	C(356; 1, 138)	13	8.89859	C(356; 13, 14)	13	8.89859		C(356; 1, 138)	18	9.58028	3	41	19.4169	0	18	9.58028	3	13	8.89859	4
357	C(357; 1, 56)	13	8.91011	C(357; 1, 56)	13	8.91011	C(357; 13, 14)	13	8.91011		C(357; 1, 56)	13	8.91011	1	19	9.85393	1	13	8.91011	1	13	8.91011	1
358	C(358; 1, 54)	13	8.92157	C(358; 1, 54)	13	8.92157	C(358; 13, 14)	13	8.92157		C(358; 1, 54)	13	8.92157	1	20	10.3922	0	13	8.92157	1	13	8.92157	1
359	C(359; 1, 76)	13	8.93296	C(359; 1, 76)	13	8.93296	C(359; 13, 14)	13	8.93296		C(359; 1, 76)	13	8.93296	2	29	13.8715	0	13	8.93296	2	13	8.93296	2
360	C(360; 1, 82)	13	8.94429	C(360; 1, 82)	13	8.94429	C(360; 13, 14)	13	8.94429		C(360; 1, 82)	13	8.94429	2	22	11.6546	1	13	8.94429	2	13	8.94429	2
361	C(361; 1, 110)	13	8.95556	C(361; 1, 110)	13	8.95556	C(361; 13, 14)	13	8.95556		C(361; 1, 110)	17	9.21111	2	20	10.25	1	17	9.21111	2	13	8.95556	3
362	C(362; 1, 166)	13	8.96676	C(362; 1, 166)	13	8.96676	C(362; 13, 14)	13	8.96676		C(362; 1, 166)	20	10.2438	2	20	10.2438	2	20	10.2438	2	13	8.96676	4
363	C(363; 1, 25)	13	8.9779	C(363; 1, 25)	13	8.9779	C(363; 13, 14)	13	8.9779		C(363; 1, 25)	13	8.9779	0	13	8.9779	0	13	8.9779	0	13	8.9779	0
364	C(364; 13, 14)	13	8.98898	C(364; 1, 25)	14	9.02479	C(364; 13, 14)	13	8.98898		C(364; 1, 25)	14	9.02479	0	14	9.02479	0	14	9.02479	0	14	9.02479	0
365	C(365; 1, 27)	13	9	C(365; 1, 27)	13	9	C(365; 13, 14)	13	9		C(365; 1, 27)	13	9	0	13	9	0	13	9	0	13	9	0
366	C(366; 1, 170)	14	9.0137	C(366; 1, 170)	14	9.0137	C(366; 13, 14)	14	9.0137		C(366; 1, 170)	20	10.274	2	20	10.274	2	20	10.274	2	14	9.0137	4
367	C(367; 1, 114)	14	9.02732	C(367; 1, 114)	14	9.02732	C(367; 13, 14)	14	9.02732		C(367; 1, 114)	17	9.26776	2	20	10.2678	2	17	9.26776	2	14	9.02732	3
368	C(368; 1, 86)	14	9.04087	C(368; 1, 86)	14	9.04087	C(368; 13, 14)	14	9.04087		C(368; 1, 86)	14	9.04632	2	18	9.50409	1	14	9.04632	2	14	9.04087	2
369	C(369; 1, 80)	14	9.05435	C(369; 1, 80)	14	9.05435	C(369; 13, 14)	14	9.05435		C(369; 1, 80)	14	9.05435	2	26	12.8967	0	14	9.05435	2	14	9.05435	2
370	C(370; 1, 58)	14	9.06775	C(370; 1, 58)	14	9.06775	C(370; 13, 14)	14	9.06775		C(370; 1, 58)	14	9.06775	1	20	10.1301	1	14	9.06775	1	14	9.06775	1
371	C(371; 1, 56)	14	9.08108	C(371; 1, 56)	14	9.08108	C(371; 13, 14)	14	9.08108		C(371; 1, 56)	14	9.08108	1	20	10.6324	0	14	9.08108	1	14	9.08108	1
372	C(372; 1, 142)	14	9.09434	C(372; 1, 142)	14	9.09434	C(372; 13, 14)	14	9.09434		C(372; 1, 142)	19	10.0701	2	45	20.7251	0	19	10.0701	2	14	9.09434	4
373	C(373; 1, 79)	14	9.10753	C(373; 1, 79)	14	9.10753	C(373; 13, 14)	14	9.10753		C(373; 1, 79)	14	9.10753	2	30	14.2957	0	14	9.10753	2	14	9.10753	2
374	C(374; 1, 114)	14	9.12064	C(374; 1, 114)	14	9.12064	C(374; 13, 14)	14	9.12064		C(374; 1, 114)	17	9.41019	2	20	10.4933	1	17	9.41019	2	14	9.12064	3
375	C(375; 1, 133)	14	9.13369	C(375; 1, 133)	14	9.13369	C(375; 13, 14)	14	9.13369		C(375; 1, 133)	18	9.64171	2	55	25.6524	0	18	9.64171	2	14	9.13369	4
376	C(376; 1, 30)	14	9.14667	C(376; 1, 30)	14	9.14667	C(376; 13, 14)	14	9.14667		C(376; 1, 30)	14	9.14667	1	14	9.152	0	14	9.14667	1	14	9.14667	1
377	C(377; 1, 26)	14	9.15957	C(377; 1, 26)	14	9.15957	C(377; 13, 14)	14	9.15957		C(377; 1, 26)	14	9.15957	0	14	9.15957	0	14	9.15957	0	14	9.15957	0
378	C(378; 1, 26)	14	9.17241	C(378; 1, 26)	14	9.17241	C(378; 13, 14)	14	9.17241		C(378; 1, 26)	14	9.17241	0	14	9.17241	0	14	9.17241	0	14	9.17241	0
379	C(379; 1, 28)	14	9.18519	C(379; 1, 28)	14	9.18519	C(379; 13, 14)	14	9.18519		C(379; 1, 28)	14	9.18519	0	14	9.18519	0	14	9.18519	0	14	9.18519	0
380	C(380; 1, 118)	14	9.19789	C(380; 1, 118)	14	9.19789	C(380; 13, 14)	14	9.19789		C(380; 1, 118)	17	9.46174	2	20	10.5066	2	17	9.46174	2	14	9.19789	3
381	C(381; 1, 89)	14	9.21053	C(381; 1, 89)	14	9.21053	C(381; 13, 14)	14	9.21053		C(381; 1, 89)	14	9.21579	2	18	9.71053	1	14	9.21579	2	14	9.21053	2
382	C(382; 1, 148)	14	9.2231	C(382; 1, 148)	14	9.2231	C(382; 13, 14)	14	9.2231		C(382; 1, 148)	19	10.0472	3	44	20.7612	0	19	10.0472	3	14	9.2231	4
383	C(383; 1, 60)	14	9.2356	C(383; 1, 60)	14	9.2356	C(383; 13, 14)	14	9.2356		C(383; 1, 60)	14	9.2356	2	20	10.3717	1	14	9.2356	2	14	9.2356	2
384	C(384; 1, 58)	14	9.24804	C(384; 1, 58)	14	9.24804	C(384; 13, 14)	14	9.24804		C(384; 1, 58)	14	9.24804	1	21	10.8747	0	14	9.24804	1	14	9.24804	1
385	C(385; 1, 90)	14	9.26042	C(385; 1, 90)	14	9.26042	C(385; 13, 14)	14	9.26042		C(385; 1, 90)	14	9.26562	2	18	9.75521	1	14	9.26562	2	14	9.26042	2
386	C(386; 1, 88)	14	9.27273	C(386; 1, 88)	14	9.27273	C(386; 13, 14)	14	9.27273		C(386; 1, 88)	14	9.27273	2	23	12.2208	1	14	9.27273	2	14	9.27273	2
387	C(387; 1, 82)	14	9.28497	C(387; 1, 82)	14	9.28497	C(387; 13, 14)	14	9.28497		C(387; 1, 82)	14	9.28497	2	31	14.7254	0	14	9.28497	2	14	9.28497	2
388	C(388; 1, 178)	14	9.29716	C(388; 1, 178)	14	9.29716	C(388; 13, 14)	14	9.29716		C(388; 1, 178)	21	10.7416	2	21	10.7416	2	21	10.7416	2	14	9.29716	4
389	C(389; 1, 31)	14	9.30928	C(389; 1, 31)	14	9.30928	C(389; 13, 14)	14	9.30928		C(389; 1, 31)	14	9.30928	1	14	9.31443	0	14	9.30928	1	14	9.30928	1
390	C(390; 2, 169)	14	9.32134	C(390; 1, 34)	15	9.3599	C(390; 13, 14)	14	9.32134		C(390; 1, 34)	15	9.3599	1	15	9.37275	1	15	9.3599	1	15	9.3599	1
391	C(391; 1, 27)	14	9.33333	C(391; 1, 27)	14	9.33333	C(391; 13, 14)	14	9.33333		C(391; 1, 27)	14	9.33333	0	14	9.33333	0	14	9.33333	0	14	9.33333	0
392	C(392; 1, 27)	14	9.34527	C(392; 1, 27)	14	9.34527	C(392; 13, 14)	14	9.34527		C(392; 1, 27)	14	9.34527	0	14	9.34527	0	14	9.34527	0	14	9.34527	0
393	C(393; 1, 27)	14	9.35714	C(393; 1, 27)	14	9.35714	C(393; 14, 15)	14	9.35714		C(393; 1, 27)	14	9.35714	0	14	9.35714	0	14	9.35714	0	14	9.35714	0
394	C(394; 1, 106)	14	9.36896	C(394; 1, 106)	14	9.36896	C(394; 14, 15)	14	9.36896		C(394; 1, 106)	16	9.41476	3	39	18.0127	0	16	9.41476	3	14	9.36896	3
395	C(395; 1, 90)	14	9.38071	C(395; 1, 90)	14	9.38071	C(395; 14, 15)	14	9.38071		C(395; 1, 90)	14	9.38071	2	23	12.4772	1	14	9.38071	2	14	9.38071	2
396	C(396; 2, 87)	14	9.39241	C(396; 1, 24)	14	9.40253	C(396; 14, 15)	14	9.39241		C(396; 1, 24)	14	9.40253	0	14	9.40253	0	14	9.40253	0	14	9.40253	0
397	C(397; 1, 52)	14	9.40404	C(397; 1, 52)	14	9.40404	C(397; 14, 15)	14	9.40404		C(397; 1, 52)	14	9.40404	1	20	10.5909	0	14	9.40404	1	14	9.40404	1
398	C(398; 1, 54)	14	9.41562	C(398; 1, 54)	14	9.41562	C(398; 14, 15)	14	9.41562		C(398; 1, 54)	14	9.41562	1	20	10.1562	1	14	9.41562	1	14	9.41562	1
399	C(399; 1, 183)	14	9.42714	C(399; 1, 183)	14	9.42714	C(399; 14, 15)	14	9.42714		C(399; 1, 183)	21	10.9648	2	21	10.9648	2	21	10.9648	2	14	9.42714	4
400	C(400; 2, 55)	14	9.4386	C(400; 1, 32)	14	9.44361	C(400; 14, 15)	14	9.4386		C(400; 1, 32)	14	9.44361	0	14	9.44361	0	14	9.44361	0	14	9.44361	0
401	C(401; 1, 32)	14	9.45	C(401; 1, 32)	14	9.45	C(401; 14, 15)	14	9.45		C(401; 1, 32)	14	9.45	1	14	9.455	0	14	9.45	1	14	9.45	1
402	C(402; 2, 117)	14	9.46135	C(402; 1, 94)	15	9.46883	C(402; 14, 15)	14	9.46135		C(402; 1, 94)	15	9.4788	2	19	10.0175	1	15	9.4788	2	15	9.46883	2
403	C(403; 1, 26)	14	9.47264	C(403; 1, 26)	14	9.47264	C(403; 14, 15)	14	9.47264		C(403; 1, 26)	14	9.47264	0	14	9.47264	0	14	9.47264	0	14	9.47264	0
404	C(404; 1, 26)	14	9.48387	C(404; 1, 26)	14	9.48387	C(404; 14, 15)	14	9.48387		C(404; 1, 26)	14	9.48387	0	14	9.48387	0	14	9.48387	0	14	9.48387	0
405	C(405; 1, 30)	14	9.49505	C(405; 1, 30)	14	9.49505	C(405; 14, 15)	14	9.49505		C(405; 1, 30)	14	9.49505	0	14	9.49505	0	14	9.49505	0	14	9.49505	0
406	C(406; 1, 28)	14	9.50617	C(406; 1, 28)	14	9.50617	C(406; 14, 15)	14	9.50617		C(406; 1, 28)	14	9.50617	0	14	9.50617	0	14	9.50617	0	14	9.50617	0
407	C(407; 1, 28)	14	9.51724	C(407; 1, 28)	14	9.51724	C(407; 14, 15)	14	9.51724		C(407; 1, 28)	14	9.51724	0	14	9.51724	0	14	9.51724	0	14	9.51724	0
408	C(408; 2, 27)	14	9.52826	C(408; 1, 64)	15	9.54054	C(408; 14, 15)	14	9.52826		C(408; 1, 64)	15	9.54054	1	21	10.7445	1	15	9.54054	1	15	9.54054	1
409	C(409; 1, 110)	14	9.53922	C(409; 1, 110)	14	9.53922	C(409; 14, 15)	14	9.53922		C(409; 1, 110)	17	9.61275	3	41	18.6618	0	17	9.61275	3	14	9.53922	3
410	C(410; 2, 115)	14	9.55012	C(410; 1, 188)	14	9.55746	C(410; 14, 15)	14	9.55012		C(410; 1, 188)	22	11.2029	2	22	11.2029	2	22	11.2029	2	14	9.55746	4
411	C(411; 1, 87)	14	9.56098	C(411; 1, 87)	14	9.56098	C(411; 14, 15)	14	9.56098		C(411; 1, 87)	14	9.56098	2	33	15.5854	0	14	9.56098	2	14	9.56098	2
412	C(412; 1, 54)	14	9.57178	C(412; 1, 54)	14	9.57178	C(412; 14, 15)	14	9.57178		C(412; 1, 54)	14	9.57178	1	20	10.8321	0	14	9.57178	1	14	9.57178	1
413	C(413; 1, 56)	14	9.58252	C(413; 1, 56)	14	9.58252	C(413; 14, 15)	14	9.58252		C(413; 1, 56)	14	9.58252	1	21	10.432	1	14	9.58252	1	14	9.58252	1
414	C(414; 2, 57)	14	9.59322	C(414; 1, 158)	15	9.61017	C(414; 14, 15)	14	9.59322		C(414; 1, 158)	21	10.8644	2	50	22.9395	0	21	10.8644	2	15	9.61017	4
415	C(415; 1, 90)	14	9.60386	C(415; 1, 90)	14	9.60386	C(415; 14, 15)	14	9.60386		C(415; 1, 90)	14	9.60386	2	29	14.2271	0	14	9.60386	2	14	9.60386	2
416	C(416; 1, 110)	14	9.61446	C(416; 1, 110)	14	9.61446	C(416; 14, 15)	14	9.61446		C(416; 1, 110)	17	9.70602	2	44	20.4337	0	17	9.70602	2	14	9.61446	3
417	C(417; 1, 150)	14	9.625	C(417; 1, 150)	14	9.625	C(417; 14, 15)	14	9.625		C(417; 1, 150)	20	10.3365	2	59	27.0625	0	20	10.3365	2	14	9.625	4
418	C(418; 1, 196)	14	9.63549	C(418; 1, 196)	14	9.63549	C(418; 14, 15)	14	9.63549		C(418; 1, 196)	20	10.3357	2	20	10.3357	2	20	10.3357	2	14	9.63549	4
419	C(419; 1, 27)	14	9.64593	C(419; 1, 27)	14	9.64593	C(419; 14, 15)	14	9.64593		C(419; 1, 27)	14	9.64593	0	14	9.64593	0	14	9.64593	0	14	9.64593	0
420	C(420; 14, 15)	14	9.65632	C(420; 1, 128)	15	9.6778	C(420; 14, 15)	14	9.65632		C(420; 1, 128)	19	10.1074	2	22	11.4296	1	19	10.1074	2	15	9.6778	3
421	C(421; 1, 29)	14	9.66667	C(421; 1, 29)	14	9.66667	C(421; 14, 15)	14	9.66667		C(421; 1, 29)	14	9.66667	0	14	9.66667	0	14	9.66667	0	14	9.66667	0
422	C(422; 1, 196)	15	9.67933	C(422; 1, 196)	15	9.67933	C(422; 14, 15)	15	9.67933		C(422; 1, 196)	22	11.3112	2	22	11.3112	2	22	11.3112	2	15	9.67933	4
423	C(423; 1, 150)	15	9.69194	C(423; 1, 150)	15	9.69194	C(423; 14, 15)	15	9.69194		C(423; 1, 150)	20	10.3839	2	62	28.8104	0	20	10.3839	2	15	9.69194	4
424	C(424; 1, 114)	15	9.70449	C(424; 1, 114)	15	9.70449	C(424; 14, 15)	15	9.70449		C(424; 1, 114)	17	9.7896	3	42	19.3097	0	17	9.7896	3	15	9.70449	3
425	C(425; 1, 90)	15	9.71698	C(425; 1, 90)	15	9.71698	C(425; 14, 15)	15	9.71698		C(425; 1, 90)	15	9.71698	2	34	16.0142	0	15	9.71698	2	15	9.71698	2
426	C(426; 2, 63)	15	9.72941	C(426; 1, 34)	15	9.74353	C(426; 14, 15)	15	9.72941		C(426; 1, 34)	15	9.74353	1	15	9.75294	0	15	9.74353	1	15	9.74353	1
427	C(427; 1, 56)	15	9.74178	C(427; 1, 56)	15	9.74178	C(427; 14, 15)	15	9.74178		C(427; 1, 56)	15	9.74178	1	21	11.0751	0	15	9.74178	1	15	9.74178	1
428	C(428; 1, 58)	15	9.7541	C(428; 1, 58)	15	9.7541	C(428; 14, 15)	15	9.7541		C(428; 1, 58)	15	9.7541	1	21	10.6721	1	15	9.7541	1	15	9.7541	1
429	C(429; 1, 93)	15	9.76636	C(429; 1, 93)	15	9.76636	C(429; 14, 15)	15	9.76636		C(429; 1, 93)	15	9.77103	2	30	14.6495	0	15	9.77103	2	15	9.76636	2
430	C(430; 2, 125)	15	9.77855	C(430; 1, 26)	15	9.78788	C(430; 14, 15)	15	9.77855		C(430; 1, 26)	15	9.78788	0	15	9.78788	0	15	9.78788	0	15	9.78788	0
431	C(431; 1, 114)	15	9.7907	C(431; 1, 114)	15	9.7907	C(431; 14, 15)	15	9.7907		C(431; 1, 114)	17	9.89302	2	46	21.0837	0	17	9.89302	2	15	9.7907	3
432	C(432; 2, 33)	15	9.80278	C(432; 1, 32)	15	9.80742	C(432; 14, 15)	15	9.80278		C(432; 1, 32)	15	9.80742	0	15	9.80742	0	15	9.80742	0	15	9.80742	0
433	C(433; 1, 32)	15	9.81481	C(433; 1, 32)	15	9.81481	C(433; 14, 15)	15	9.81481		C(433; 1, 32)	15	9.81481	1	15	9.81944	0	15	9.81481	1	15	9.81481	1
434	C(434; 1, 28)	15	9.82679	C(434; 1, 28)	15	9.82679	C(434; 14, 15)	15	9.82679		C(434; 1, 28)	15	9.82679	0	15	9.82679	0	15	9.82679	0	15	9.82679	0
435	C(435; 1, 28)	15	9.83871	C(435; 1, 28)	15	9.83871	C(435; 14, 15)	15	9.83871		C(435; 1, 28)	15	9.83871	0	15	9.83871	0	15	9.83871	0	15	9.83871	0
436	C(436; 1, 30)	15	9.85057	C(436; 1, 30)	15	9.85057	C(436; 14, 15)	15	9.85057		C(436; 1, 30)	15	9.85057	0	15	9.85057	0	15	9.85057	0	15	9.85057	0
437	C(437; 1, 155)	15	9.86239	C(437; 1, 155)	15	9.86239	C(437; 14, 15)	15	9.86239		C(437; 1, 155)	20	10.6009	2	64	29.7018	0	20	10.6009	2	15	9.86239	4
438	C(438; 1, 136)	15	9.87414	C(438; 1, 136)	15	9.87414	C(438; 14, 15)	15	9.87414		C(438; 1, 136)	19	10.3181	2	22	11.5675	2	19	10.3181	2	15	9.87414	3
439	C(439; 1, 93)	15	9.88584	C(439; 1, 93)	15	9.88584	C(439; 14, 15)	15	9.88584		C(439; 1, 93)	15	9.88584	2	35	16.4384	0	15	9.88584	2	15	9.88584	2
440	C(440; 1, 156)	15	9.89749	C(440; 1, 156)	15	9.89749	C(440; 14, 15)	15	9.89749		C(440; 1, 156)	20	10.631	2	65	29.9431	0	20	10.631	2	15	9.89749	4
441	C(441; 3, 56)	15	9.90909	C(441; 1, 192)	15	9.92727	C(441; 14, 15)	15	9.90909		C(441; 1, 192)	29	12.7909	2	31	15.4227	1	29	12.7909	2	15	9.92727	4
442	C(442; 1, 58)	15	9.92063	C(442; 1, 58)	15	9.92063	C(442; 14, 15)	15	9.92063		C(442; 1, 58)	15	9.92063	1	21	11.3175	0	15	9.92063	1	15	9.92063	1
443	C(443; 1, 60)	15	9.93213	C(443; 1, 60)	15	9.93213	C(443; 14, 15)	15	9.93213		C(443; 1, 60)	15	9.93213	1	22	10.9457	1	15	9.93213	1	15	9.93213	1
444	C(444; 1, 94)	15	9.94357	C(444; 1, 94)	15	9.94357	C(444; 14, 15)	15	9.94357		C(444; 1, 94)	15	9.94357	2	36	16.6591	0	15	9.94357	2	15	9.94357	2
445	C(445; 1, 160)	15	9.95495	C(445; 1, 160)	15	9.95495	C(445; 14, 15)	15	9.95495		C(445; 1, 160)	21	10.7838	2	63	28.8468	0	21	10.7838	2	15	9.95495	4
446	C(446; 1, 118)	15	9.96629	C(446; 1, 118)	15	9.96629	C(446; 14, 15)	15	9.96629		C(446; 1, 118)	18	10.0921	2	47	21.7326	0	18	10.0921	2	15	9.96629	3
447	C(447; 1, 33)	15	9.97758	C(447; 1, 33)	15	9.97758	C(447; 14, 15)	15	9.97758		C(447; 1, 33)	15	9.97758	1	15	9.98206	0	15	9.97758	1	15	9.97758	1
448	C(448; 1, 210)	15	9.98881	C(448; 1, 210)	15	9.98881	C(448; 14, 15)	15	9.98881		C(448; 1, 210)	21	10.8031	2	21	10.8031	2	21	10.8031	2	15	9.98881	4
449	C(449; 1, 29)	15	10	C(449; 1, 29)	15	10	C(449; 14, 15)	15	10		C(449; 1, 29)	15	10	0	15	10	0	15	10	0	15	10	0
450	C(450; 1, 29)	15	10.0111	C(450; 1, 29)	15	10.0111	C(450; 14, 15)	15	10.0111		C(450; 1, 29)	15	10.0111	0	15	10.0111	0	15	10.0111	0	15	10.0111	0
451	C(451; 1, 29)	15	10.0222	C(451; 1, 29)	15	10.0222	C(451; 15, 16)	15	10.0222		C(451; 1, 29)	15	10.0222	0	15	10.0222	0	15	10.0222	0	15	10.0222	0
452	C(452; 1, 98)	15	10.0333	C(452; 1, 98)	15	10.0333	C(452; 15, 16)	15	10.0333		C(452; 1, 98)	15	10.0377	2	32	15.3171	0	15	10.0377	2	15	10.0333	2
453	C(453; 1, 84)	15	10.0442	C(453; 1, 84)	15	10.0442	C(453; 15, 16)	15	10.0442		C(453; 1, 84)	15	10.0442	2	24	12.5575	1	15	10.0442	2	15	10.0442	2
454	C(454; 1, 86)	15	10.0552	C(454; 1, 86)	15	10.0552	C(454; 15, 16)	15	10.0552		C(454; 1, 86)	15	10.0552	2	19	10.3642	1	15	10.0552	2	15	10.0552	2
455	C(455; 1, 200)	15	10.0661	C(455; 1, 200)	15	10.0661	C(455; 15, 16)	15	10.0661		C(455; 1, 200)	28	12.6432	2	30	15.1057	1	28	12.6432	2	15	10.0661	5
456	C(456; 1, 164)	15	10.0769	C(456; 1, 164)	15	10.0769	C(456; 15, 16)	15	10.0769		C(456; 1, 164)	21	10.9692	2	65	29.5055	0	21	10.9692	2	15	10.0769	4
457	C(457; 1, 62)	15	10.0877	C(457; 1, 62)	15	10.0877	C(457; 15, 16)	15	10.0877		C(457; 1, 62)	15	10.0877	1	22	11.0702	1	15	10.0877	1	15	10.0877	1
458	C(458; 1, 60)	15	10.0985	C(458; 1, 60)	15	10.0985	C(458; 15, 16)	15	10.0985		C(458; 1, 60)	15	10.0985	1	22	11.6915	0	15	10.0985	1	15	10.0985	1
459	C(459; 1, 87)	15	10.1092	C(459; 1, 87)	15	10.1092	C(459; 15, 16)	15	10.1092		C(459; 1, 87)	15	10.1092	2	19	10.4148	1	15	10.1092	2	15	10.1092	2
460	C(460; 1, 34)	15	10.1198	C(460; 1, 34)	15	10.1198	C(460; 15, 16)	15	10.1198		C(460; 1, 34)	15	10.1198	1	15	10.1242	0	15	10.1198	1	15	10.1198	1
461	C(461; 1, 124)	15	10.1304	C(461; 1, 124)	15	10.1304	C(461; 15, 16)	15	10.1304		C(461; 1, 124)	18	10.2348	3	46	20.8174	0	18	10.2348	3	15	10.1304	3
462	C(462; 1, 28)	15	10.141	C(462; 1, 28)	15	10.141	C(462; 15, 16)	15	10.141		C(462; 1, 28)	15	10.141	0	15	10.141	0	15	10.141	0	15	10.141	0
463	C(463; 1, 28)	15	10.1515	C(463; 1, 28)	15	10.1515	C(463; 15, 16)	15	10.1515		C(463; 1, 28)	15	10.1515	0	15	10.1515	0	15	10.1515	0	15	10.1515	0
464	C(464; 1, 32)	15	10.162	C(464; 1, 32)	15	10.162	C(464; 15, 16)	15	10.162		C(464; 1, 32)	15	10.162	0	15	10.162	0	15	10.162	0	15	10.162	0
465	C(465; 1, 30)	15	10.1724	C(465; 1, 30)	15	10.1724	C(465; 15, 16)	15	10.1724		C(465; 1, 30)	15	10.1724	0	15	10.1724	0	15	10.1724	0	15	10.1724	0
466	C(466; 1, 30)	15	10.1828	C(466; 1, 30)	15	10.1828	C(466; 15, 16)	15	10.1828		C(466; 1, 30)	15	10.1828	0	15	10.1828	0	15	10.1828	0	15	10.1828	0
467	C(467; 1, 145)	15	10.1931	C(467; 1, 145)	15	10.1931	C(467; 15, 16)	15	10.1931		C(467; 1, 145)	20	10.7468	2	23	12.0987	2	20	10.7468	2	15	10.1931	3
468	C(468; 3, 28)	15	10.2034	C(468; 1, 166)	16	10.2077	C(468; 15, 16)	15	10.2034		C(468; 1, 166)	21	11.0814	2	69	31.7281	0	21	11.0814	2	16	10.2077	5
469	C(469; 1, 87)	15	10.2137	C(469; 1, 87)	15	10.2137	C(469; 15, 16)	15	10.2137		C(469; 1, 87)	15	10.2137	2	24	12.8419	1	15	10.2137	2	15	10.2137	2
470	C(470; 2, 145)	15	10.2239	C(470; 1, 222)	15	10.2303	C(470; 15, 16)	15	10.2239		C(470; 1, 222)	22	11.2111	3	22	11.2111	3	22	11.2111	3	15	10.2303	5
471	C(471; 1, 207)	15	10.234	C(471; 1, 207)	15	10.234	C(471; 15, 16)	15	10.234		C(471; 1, 207)	29	12.9787	2	31	15.5702	1	29	12.9787	2	15	10.234	5
472	C(472; 1, 64)	15	10.2442	C(472; 1, 64)	15	10.2442	C(472; 15, 16)	15	10.2442		C(472; 1, 64)	15	10.2442	1	22	11.3142	1	15	10.2442	1	15	10.2442	1
473	C(473; 1, 62)	15	10.2542	C(473; 1, 62)	15	10.2542	C(473; 15, 16)	15	10.2542		C(473; 1, 62)	15	10.2542	1	23	11.9322	0	15	10.2542	1	15	10.2542	1
474	C(474; 2, 87)	15	10.2643	C(474; 1, 196)	16	10.277	C(474; 15, 16)	15	10.2643		C(474; 1, 196)	22	11.63	3	44	23.7336	1	22	11.63	3	16	10.277	5
475	C(475; 1, 90)	15	10.2743	C(475; 1, 90)	15	10.2743	C(475; 15, 16)	15	10.2743		C(475; 1, 90)	15	10.2743	2	20	10.6329	1	15	10.2743	2	15	10.2743	2
476	C(476; 1, 128)	15	10.2842	C(476; 1, 128)	15	10.2842	C(476; 15, 16)	15	10.2842		C(476; 1, 128)	18	10.4105	3	47	21.4653	0	18	10.4105	3	15	10.2842	3
477	C(477; 1, 150)	15	10.2941	C(477; 1, 150)	15	10.2941	C(477; 15, 16)	15	10.2941		C(477; 1, 150)	21	10.9076	2	21	10.9076	2	21	10.9076	2	15	10.2941	3
478	C(478; 1, 222)	15	10.304	C(478; 1, 222)	15	10.304	C(478; 15, 16)	15	10.304		C(478; 1, 222)	24	12.348	2	24	12.348	2	24	12.348	2	15	10.304	5
479	C(479; 1, 29)	15	10.3138	C(479; 1, 29)	15	10.3138	C(479; 15, 16)	15	10.3138		C(479; 1, 29)	15	10.3138	0	15	10.3138	0	15	10.3138	0	15	10.3138	0
480	C(480; 15, 16)	15	10.3236	C(480; 1, 142)	16	10.3445	C(480; 15, 16)	15	10.3236		C(480; 1, 142)	20	10.6576	3	31	16.9541	1	20	10.6576	3	16	10.3445	3
481	C(481; 1, 31)	15	10.3333	C(481; 1, 31)	15	10.3333	C(481; 15, 16)	15	10.3333		C(481; 1, 31)	15	10.3333	0	15	10.3333	0	15	10.3333	0	15	10.3333	0
482	C(482; 1, 226)	16	10.3451	C(482; 1, 226)	16	10.3451	C(482; 15, 16)	16	10.3451		C(482; 1, 226)	22	11.3056	2	22	11.3056	2	22	11.3056	2	16	10.3451	5
483	C(483; 1, 150)	16	10.3568	C(483; 1, 150)	16	10.3568	C(483; 15, 16)	16	10.3568		C(483; 1, 150)	21	10.9751	2	24	12.3817	2	21	10.9751	2	16	10.3568	3
484	C(484; 1, 128)	16	10.3685	C(484; 1, 128)	16	10.3685	C(484; 15, 16)	16	10.3685		C(484; 1, 128)	19	10.5507	2	51	23.4948	0	19	10.5507	2	16	10.3685	3
485	C(485; 1, 90)	16	10.3802	C(485; 1, 90)	16	10.3802	C(485; 15, 16)	16	10.3802		C(485; 1, 90)	16	10.3802	2	25	13.1405	1	16	10.3802	2	16	10.3802	2
486	C(486; 2, 93)	16	10.3918	C(486; 1, 58)	16	10.4103	C(486; 15, 16)	16	10.3918		C(486; 1, 58)	16	10.4103	1	22	11.2186	1	16	10.4103	1	16	10.4103	1
487	C(487; 1, 66)	16	10.4033	C(487; 1, 66)	16	10.4033	C(487; 15, 16)	16	10.4033		C(487; 1, 66)	16	10.4033	1	23	11.5885	1	16	10.4033	1	16	10.4033	1
488	C(488; 1, 64)	16	10.4148	C(488; 1, 64)	16	10.4148	C(488; 15, 16)	16	10.4148		C(488; 1, 64)	16	10.4148	1	23	12.1725	0	16	10.4148	1	16	10.4148	1
489	C(489; 1, 213)	16	10.4262	C(489; 1, 213)	16	10.4262	C(489; 15, 16)	16	10.4262		C(489; 1, 213)	32	13.791	2	34	16.8279	1	32	13.791	2	16	10.4262	5
490	C(490; 2, 155)	16	10.4376	C(490; 1, 28)	16	10.4458	C(490; 15, 16)	16	10.4376		C(490; 1, 28)	16	10.4458	0	16	10.4458	0	16	10.4458	0	16	10.4458	0
491	C(491; 1, 93)	16	10.449	C(491; 1, 93)	16	10.449	C(491; 15, 16)	16	10.449		C(491; 1, 93)	16	10.449	2	20	10.8367	1	16	10.449	2	16	10.449	2
492	C(492; 3, 128)	16	10.4603	C(492; 1, 86)	16	10.4745	C(492; 15, 16)	16	10.4603		C(492; 1, 86)	16	10.4745	2	33	15.778	0	16	10.4745	2	16	10.4745	2
493	C(493; 1, 155)	16	10.4715	C(493; 1, 155)	16	10.4715	C(493; 15, 16)	16	10.4715		C(493; 1, 155)	21	11.126	2	21	11.126	2	21	11.126	2	16	10.4715	3
494	C(494; 1, 34)	16	10.4828	C(494; 1, 34)	16	10.4828	C(494; 15, 16)	16	10.4828		C(494; 1, 34)	16	10.4828	1	16	10.4868	0	16	10.4828	1	16	10.4828	1
495	C(495; 1, 30)	16	10.4939	C(495; 1, 30)	16	10.4939	C(495; 15, 16)	16	10.4939		C(495; 1, 30)	16	10.4939	0	16	10.4939	0	16	10.4939	0	16	10.4939	0
496	C(496; 1, 30)	16	10.5051	C(496; 1, 30)	16	10.5051	C(496; 15, 16)	16	10.5051		C(496; 1, 30)	16	10.5051	0	16	10.5051	0	16	10.5051	0	16	10.5051	0
497	C(497; 1, 32)	16	10.5161	C(497; 1, 32)	16	10.5161	C(497; 15, 16)	16	10.5161		C(497; 1, 32)	16	10.5161	0	16	10.5161	0	16	10.5161	0	16	10.5161	0
498	C(498; 2, 33)	16	10.5272	C(498; 1, 118)	16	10.5372	C(498; 15, 16)	16	10.5272		C(498; 1, 118)	19	10.6499	2	23	11.6237	2	19	10.6499	2	16	10.5372	3
499	C(499; 1, 132)	16	10.5382	C(499; 1, 132)	16	10.5382	C(499; 15, 16)	16	10.5382		C(499; 1, 132)	19	10.739	2	53	24.1446	0	19	10.739	2	16	10.5382	3
500	C(500; 4, 35)	16	10.5491	C(500; 1, 205)	16	10.5611	C(500; 15, 16)	16	10.5491		C(500; 1, 205)	22	11.2745	4	48	25.5912	1	22	11.2745	4	16	10.5611	5
501	C(501; 1, 93)	16	10.56	C(501; 1, 93)	16	10.56	C(501; 15, 16)	16	10.56		C(501; 1, 93)	16	10.56	2	25	13.42	1	16	10.56	2	16	10.56	2
502	C(502; 1, 68)	16	10.5709	C(502; 1, 68)	16	10.5709	C(502; 15, 16)	16	10.5709		C(502; 1, 68)	16	10.5709	2	23	11.8323	1	16	10.5709	2	16	10.5709	2
503	C(503; 1, 66)	16	10.5817	C(503; 1, 66)	16	10.5817	C(503; 15, 16)	16	10.5817		C(503; 1, 66)	16	10.5817	1	24	12.4143	0	16	10.5817	1	16	10.5817	1
504	C(504; 3, 64)	16	10.5924	C(504; 1, 238)	16	10.5984	C(504; 15, 16)	16	10.5924		C(504; 1, 238)	23	11.7078	3	23	11.7078	3	23	11.7078	3	16	10.5984	5
505	C(505; 1, 90)	16	10.6032	C(505; 1, 90)	16	10.6032	C(505; 15, 16)	16	10.6032		C(505; 1, 90)	16	10.6032	2	30	14.6627	0	16	10.6032	2	16	10.6032	2
506	C(506; 1, 136)	16	10.6139	C(506; 1, 136)	16	10.6139	C(506; 15, 16)	16	10.6139		C(506; 1, 136)	19	10.796	3	50	22.7624	0	19	10.796	3	16	10.6139	3
507	C(507; 1, 96)	16	10.6245	C(507; 1, 96)	16	10.6245	C(507; 15, 16)	16	10.6245		C(507; 1, 96)	16	10.6245	2	21	11.0593	1	16	10.6245	2	16	10.6245	2
508	C(508; 1, 236)	16	10.6351	C(508; 1, 236)	16	10.6351	C(508; 15, 16)	16	10.6351		C(508; 1, 236)	25	12.8777	2	25	12.8777	2	25	12.8777	2	16	10.6351	5
509	C(509; 1, 35)	16	10.6457	C(509; 1, 35)	16	10.6457	C(509; 15, 16)	16	10.6457		C(509; 1, 35)	16	10.6457	1	16	10.6496	0	16	10.6457	1	16	10.6457	1
510	C(510; 2, 225)	16	10.6562	C(510; 1, 108)	17	10.668	C(510; 15, 16)	16	10.6562		C(510; 1, 108)	17	10.6758	3	41	18.7996	0	17	10.6758	3	17	10.668	3
511	C(511; 1, 31)	16	10.6667	C(511; 1, 31)	16	10.6667	C(511; 15, 16)	16	10.6667		C(511; 1, 31)	16	10.6667	0	16	10.6667	0	16	10.6667	0	16	10.6667	0
512	C(512; 1, 31)	16	10.6771	C(512; 1, 31)	16	10.6771	C(512; 15, 16)	16	10.6771		C(512; 1, 31)	16	10.6771	0	16	10.6771	0	16	10.6771	0	16	10.6771	0
513	C(513; 1, 31)	16	10.6875	C(513; 1, 31)	16	10.6875	C(513; 16, 17)	16	10.6875		C(513; 1, 31)	16	10.6875	0	16	10.6875	0	16	10.6875	0	16	10.6875	0
514	C(514; 1, 120)	16	10.6979	C(514; 1, 120)	16	10.6979	C(514; 16, 17)	16	10.6979		C(514; 1, 120)	19	10.8402	2	23	11.8226	1	19	10.8402	2	16	10.6979	3
515	C(515; 1, 90)	16	10.7082	C(515; 1, 90)	16	10.7082	C(515; 16, 17)	16	10.7082		C(515; 1, 90)	16	10.7082	2	35	16.4202	0	16	10.7082	2	16	10.7082	2
516	C(516; 1, 92)	16	10.7184	C(516; 1, 92)	16	10.7184	C(516; 16, 17)	16	10.7184		C(516; 1, 92)	16	10.7184	2	30	14.9029	0	16	10.7184	2	16	10.7184	2
517	C(517; 1, 98)	16	10.7287	C(517; 1, 98)	16	10.7287	C(517; 16, 17)	16	10.7287		C(517; 1, 98)	16	10.7287	2	21	11.155	1	16	10.7287	2	16	10.7287	2
518	C(518; 1, 60)	16	10.7389	C(518; 1, 60)	16	10.7389	C(518; 16, 17)	16	10.7389		C(518; 1, 60)	16	10.7389	1	23	12.1335	0	16	10.7389	1	16	10.7389	1
519	C(519; 1, 62)	16	10.749	C(519; 1, 62)	16	10.749	C(519; 16, 17)	16	10.749		C(519; 1, 62)	16	10.749	1	23	11.6139	1	16	10.749	1	16	10.749	1
520	C(520; 1, 152)	16	10.7592	C(520; 1, 152)	16	10.7592	C(520; 16, 17)	16	10.7592		C(520; 1, 152)	21	11.2254	3	36	19.5395	1	21	11.2254	3	16	10.7592	4
521	C(521; 1, 91)	16	10.7692	C(521; 1, 91)	16	10.7692	C(521; 16, 17)	16	10.7692		C(521; 1, 91)	16	10.7692	2	35	16.6346	0	16	10.7692	2	16	10.7692	2
522	C(522; 1, 214)	16	10.7793	C(522; 1, 214)	16	10.7793	C(522; 16, 17)	16	10.7793		C(522; 1, 214)	22	11.5432	4	50	26.6603	1	22	11.5432	4	16	10.7793	5
523	C(523; 1, 36)	16	10.7893	C(523; 1, 36)	16	10.7893	C(523; 16, 17)	16	10.7893		C(523; 1, 36)	16	10.7893	1	16	10.7931	0	16	10.7893	1	16	10.7893	1
524	C(524; 1, 184)	16	10.7992	C(524; 1, 184)	16	10.7992	C(524; 16, 17)	16	10.7992		C(524; 1, 184)	23	11.9618	3	79	36.6979	0	23	11.9618	3	16	10.7992	5
525	C(525; 1, 30)	16	10.8092	C(525; 1, 30)	16	10.8092	C(525; 16, 17)	16	10.8092		C(525; 1, 30)	16	10.8092	0	16	10.8092	0	16	10.8092	0	16	10.8092	0
526	C(526; 1, 30)	16	10.819	C(526; 1, 30)	16	10.819	C(526; 16, 17)	16	10.819		C(526; 1, 30)	16	10.819	0	16	10.819	0	16	10.819	0	16	10.819	0
527	C(527; 1, 34)	16	10.8289	C(527; 1, 34)	16	10.8289	C(527; 16, 17)	16	10.8289		C(527; 1, 34)	16	10.8289	0	16	10.8289	0	16	10.8289	0	16	10.8289	0
528	C(528; 1, 32)	16	10.8387	C(528; 1, 32)	16	10.8387	C(528; 16, 17)	16	10.8387		C(528; 1, 32)	16	10.8387	0	16	10.8387	0	16	10.8387	0	16	10.8387	0
529	C(529; 1, 32)	16	10.8485	C(529; 1, 32)	16	10.8485	C(529; 16, 17)	16	10.8485		C(529; 1, 32)	16	10.8485	0	16	10.8485	0	16	10.8485	0	16	10.8485	0
