# Supplementary material for: Development of routing algorithms in networks-on-chip based on ring circulant topologies
Source: Heliyon. 2019 Apr 18;5(4):e01516. doi: 10.1016/j.heliyon.2019.e01516 (PMC6475896; doi:10.1016/j.heliyon.2019.e01516)
Supplement: Appendix2 [file mmc2.xlsx]

## Sheet: Лист1
Memory resources consumed by algorithms (bit)						Theoretical calculation of the use of ALM blocks depending on the routing algorithm
Circulant	Number of nodes	Table routing algorithm	Clockwise routing algorithm	Adaptive routing algorithm
C(9; 1, 3)	9	243	72	108
C(16; 1, 6)	16	768	128	192
C(25; 1, 5)	25	1875	250	375
C(36; 1, 8)	36	3888	432	648
C(49; 1, 9)	49	7203	588	882
C(64; 1, 14)	64	12288	768	1152
C(81; 1, 24)	81	19683	1134	1701
C(100; 1, 18)	100	30000	1400	2100
Chip resources consumed (ALM)
Circulant	Number of nodes	Table routing algorithm	Clockwise routing algorithm	Adaptive routing algorithm
C(9; 1, 3)	9	79	99	1933
C(16; 1, 6)	16	187	301	4737		Theoretical calculation of the use of registers depending on the routing algorithm
C(25; 1, 5)	25	536	742	11491
C(36; 1, 8)	36	1019	1354	22025
C(49; 1, 9)	49	1707	2042	30709
C(64; 1, 14)	64	2788	3230	48671
C(81; 1, 24)	81	4622	4839	65825
C(100; 1, 18)	100	6106	6324	83938
Chip resources consumed (REG)
Circulant	Number of nodes	Table routing algorithm	Clockwise routing algorithm	Adaptive routing algorithm
C(9; 1, 3)	9	274	102	81
C(16; 1, 6)	16	820	315	210
C(25; 1, 5)	25	1976	674	301
C(36; 1, 8)	36	4097	1048	546
C(49; 1, 9)	49	7442	1738	664
C(64; 1, 14)	64	12476	2419	988
C(81; 1, 24)	81	20057	3548	1356
C(100; 1, 18)	100	30429	4857	1662
